# Supplementary material for: A Novel Clustering Methodology Based on Modularity Optimisation for Detecting Authorship Affinities in Shakespearean Era Plays
Source: PLoS One. 2016 Aug 29;11(8):e0157988. doi: 10.1371/journal.pone.0157988 (PMC5003342; doi:10.1371/journal.pone.0157988)
Supplement: S1 Table — (XLSX) [file pone.0157988.s001.xlsx]

## Sheet: Distance Matrix
<DistanceData>
168
Knight_of_the_Burning_Pestle.Beaumont	0	0.436609	0.356389	0.396502	0.357996	0.353392	0.379136	0.408562	0.403058	0.411608	0.353376	0.345605	0.339251	0.365403	0.389785	0.358556	0.367139	0.362143	0.410007	0.386536	0.362905	0.346082	0.37478	0.370415	0.355521	0.398127	0.382026	0.370313	0.383145	0.338841	0.355862	0.344374	0.353053	0.340386	0.350992	0.356645	0.361278	0.346954	0.360601	0.343575	0.335031	0.351567	0.39819	0.383848	0.394722	0.370859	0.36884	0.410217	0.346917
Virtuous_Octavia.Brandon__Samuel	0.436609	0	0.429675	0.386844	0.41255	0.413286	0.39297	0.399353	0.398045	0.399024	0.405756	0.431654	0.434298	0.408057	0.388197	0.423024	0.410279	0.409653	0.360383	0.395066	0.425803	0.442781	0.436727	0.413321	0.45525	0.42518	0.423084	0.434355	0.40975	0.426961	0.418469	0.425319	0.43429	0.438749	0.442666	0.440798	0.412341	0.418802	0.4488	0.445381	0.440187	0.438243	0.416098	0.433416	0.423712	0.417527	0.415116	0.425535	0.415332
Jovial_Crew.Brome	0.356389	0.429675	0	0.409894	0.355644	0.375373	0.379293	0.393827	0.396227	0.396781	0.363067	0.359972	0.349757	0.360728	0.379817	0.35849	0.364947	0.382182	0.411957	0.382048	0.362929	0.355359	0.382564	0.388059	0.380401	0.392368	0.389715	0.373784	0.406903	0.343608	0.35225	0.345761	0.366462	0.351843	0.353686	0.351632	0.357593	0.347921	0.355478	0.343708	0.343581	0.364533	0.394163	0.374568	0.378408	0.379637	0.369133	0.404709	0.360314
Mariam.Carey	0.396502	0.386844	0.409894	0	0.387107	0.385653	0.380399	0.407234	0.39832	0.405814	0.384175	0.398623	0.392764	0.380672	0.384385	0.397093	0.380682	0.384176	0.376638	0.378745	0.398473	0.398953	0.413798	0.391314	0.417739	0.41161	0.408363	0.418662	0.38813	0.391214	0.394028	0.396581	0.403874	0.401914	0.410779	0.410166	0.387856	0.382103	0.412071	0.407677	0.398502	0.402519	0.393747	0.412344	0.404289	0.377516	0.391842	0.418093	0.367426
All_Fools.Chapman	0.357996	0.41255	0.355644	0.387107	0	0.353838	0.356119	0.37475	0.376312	0.381025	0.335433	0.34175	0.326901	0.329224	0.358022	0.345804	0.338198	0.371115	0.399398	0.377871	0.347078	0.35356	0.382912	0.376147	0.38204	0.392145	0.383038	0.387379	0.392905	0.352455	0.354627	0.35261	0.365775	0.353816	0.372575	0.360992	0.362543	0.35496	0.365026	0.350379	0.35339	0.364725	0.381456	0.368073	0.372238	0.361844	0.355798	0.398944	0.342384
Blind_Beggar_of_Alexandria.Chapman	0.353392	0.413286	0.375373	0.385653	0.353838	0	0.365785	0.384636	0.380237	0.390833	0.337848	0.336191	0.349376	0.356211	0.375315	0.351533	0.365357	0.362458	0.397511	0.385909	0.363429	0.36166	0.386189	0.371247	0.371894	0.402392	0.374503	0.391659	0.393146	0.359234	0.365831	0.36439	0.371166	0.367179	0.380288	0.374442	0.368308	0.358994	0.379083	0.368615	0.367535	0.368207	0.394895	0.391271	0.393428	0.363269	0.374087	0.401847	0.348074
Bussy_d_Ambois.Chapman	0.379136	0.39297	0.379293	0.380399	0.356119	0.365785	0	0.341063	0.336469	0.346109	0.345065	0.372475	0.365815	0.346684	0.318579	0.356739	0.348407	0.363284	0.378713	0.370262	0.364759	0.366902	0.378005	0.36985	0.398128	0.37429	0.400208	0.385166	0.381108	0.365106	0.359343	0.363587	0.37114	0.379705	0.38279	0.383334	0.364873	0.358581	0.389438	0.382786	0.378485	0.376802	0.368769	0.378898	0.374214	0.357208	0.364697	0.380562	0.359018
Byron_s_Conspiracy.Chapman	0.408562	0.399353	0.393827	0.407234	0.37475	0.384636	0.341063	0	0.321303	0.357039	0.372927	0.399851	0.398852	0.366051	0.338437	0.382743	0.380195	0.392664	0.397058	0.387339	0.388235	0.406999	0.402039	0.401675	0.429322	0.392476	0.414911	0.412391	0.40916	0.395973	0.387844	0.389693	0.408964	0.414113	0.410452	0.407647	0.393862	0.391928	0.420738	0.40909	0.411582	0.409444	0.396335	0.403535	0.396968	0.391388	0.390159	0.387205	0.398914
Byron_s_Tragedy.Chapman	0.403058	0.398045	0.396227	0.39832	0.376312	0.380237	0.336469	0.321303	0	0.3528	0.369951	0.400519	0.39675	0.368891	0.339271	0.381104	0.380126	0.382291	0.389365	0.381194	0.38783	0.403427	0.400111	0.397396	0.424735	0.389661	0.408696	0.40792	0.406522	0.394103	0.38345	0.38773	0.4041	0.409597	0.408338	0.406462	0.388629	0.38435	0.419754	0.41139	0.411051	0.403345	0.393744	0.405454	0.3977	0.387515	0.387657	0.38359	0.393642
Caesar_and_Pompey.Chapman	0.411608	0.399024	0.396781	0.405814	0.381025	0.390833	0.346109	0.357039	0.3528	0	0.379636	0.411699	0.400171	0.377354	0.340795	0.388636	0.379717	0.394844	0.383841	0.393092	0.3967	0.406943	0.405861	0.4024	0.432802	0.395133	0.419456	0.39488	0.403881	0.396633	0.386833	0.392606	0.402697	0.410223	0.412099	0.407558	0.377078	0.393016	0.42104	0.416757	0.409489	0.407042	0.394779	0.405457	0.398808	0.397307	0.39621	0.399508	0.396293
Gentleman_Usher.Chapman	0.353376	0.405756	0.363067	0.384175	0.335433	0.337848	0.345065	0.372927	0.369951	0.379636	0	0.327483	0.334589	0.330438	0.355039	0.326314	0.34203	0.351213	0.397577	0.372082	0.350202	0.350149	0.38282	0.37389	0.365414	0.396364	0.37951	0.378964	0.392026	0.341501	0.346255	0.340031	0.354106	0.344151	0.362387	0.355121	0.352397	0.342877	0.357774	0.352206	0.349337	0.353038	0.378032	0.369304	0.372458	0.340074	0.356011	0.393373	0.330788
Humorous_Day_s_Mirth.Chapman	0.345605	0.431654	0.359972	0.398623	0.34175	0.336191	0.372475	0.399851	0.400519	0.411699	0.327483	0	0.32855	0.34213	0.38193	0.333386	0.357725	0.372847	0.415449	0.393748	0.35706	0.344634	0.390298	0.379562	0.35521	0.404903	0.374574	0.392737	0.408719	0.344224	0.35991	0.353269	0.363981	0.348673	0.368904	0.359772	0.367696	0.358066	0.355142	0.339464	0.346376	0.359199	0.403918	0.38615	0.392942	0.361891	0.372602	0.417965	0.3395
May_Day.Chapman	0.339251	0.434298	0.349757	0.392764	0.326901	0.349376	0.365815	0.398852	0.39675	0.400171	0.334589	0.32855	0	0.334864	0.378834	0.332436	0.342608	0.367965	0.409626	0.387401	0.347373	0.333218	0.377574	0.375382	0.361243	0.400179	0.378278	0.3776	0.393228	0.333	0.350805	0.343936	0.350303	0.334679	0.352627	0.350256	0.360739	0.345691	0.351548	0.340742	0.332041	0.343118	0.392364	0.37027	0.377083	0.360064	0.361188	0.410332	0.336543
Monsieur_d_Olive.Chapman	0.365403	0.408057	0.360728	0.380672	0.329224	0.356211	0.346684	0.366051	0.368891	0.377354	0.330438	0.34213	0.334864	0	0.353891	0.330434	0.330646	0.366333	0.39724	0.375238	0.348732	0.352715	0.386435	0.379686	0.378279	0.3926	0.38572	0.38993	0.395129	0.351127	0.35512	0.351401	0.364612	0.35824	0.375531	0.359501	0.363928	0.350727	0.363825	0.354658	0.354591	0.368691	0.374799	0.363244	0.365458	0.347372	0.353778	0.389955	0.345057
Revenge_of_Bussy.Chapman	0.389785	0.388197	0.379817	0.384385	0.358022	0.375315	0.318579	0.338437	0.339271	0.340795	0.355039	0.38193	0.378834	0.353891	0	0.365389	0.351939	0.376077	0.374342	0.374277	0.375522	0.38382	0.389558	0.385341	0.408993	0.387245	0.396925	0.387623	0.392186	0.371173	0.362735	0.368219	0.382903	0.387999	0.390002	0.385076	0.370633	0.371353	0.398802	0.386348	0.387062	0.387315	0.377326	0.381433	0.382869	0.368269	0.371797	0.385199	0.365764
Sir_Giles_Goosecap.Chapman	0.358556	0.423024	0.35849	0.397093	0.345804	0.351533	0.356739	0.382743	0.381104	0.388636	0.326314	0.333386	0.332436	0.330434	0.365389	0	0.348541	0.374976	0.410607	0.387019	0.352605	0.353334	0.395358	0.382712	0.373348	0.401604	0.38533	0.38422	0.40298	0.346287	0.354259	0.351733	0.362095	0.352292	0.36487	0.360618	0.357932	0.349853	0.35506	0.349602	0.351338	0.362919	0.39131	0.3747	0.38211	0.353937	0.363743	0.406608	0.348867
Widow_s_Tears.Chapman	0.367139	0.410279	0.364947	0.380682	0.338198	0.365357	0.348407	0.380195	0.380126	0.379717	0.34203	0.357725	0.342608	0.330646	0.351939	0.348541	0	0.369711	0.392613	0.370461	0.354837	0.356851	0.386679	0.377113	0.386382	0.389071	0.394049	0.383645	0.390949	0.351375	0.352383	0.352348	0.36081	0.359468	0.375681	0.362598	0.360824	0.350244	0.369576	0.358304	0.356448	0.36159	0.367015	0.364653	0.368171	0.348567	0.355897	0.388919	0.336887
Hoffman.Chettle	0.362143	0.409653	0.382182	0.384176	0.371115	0.362458	0.363284	0.392664	0.382291	0.394844	0.351213	0.372847	0.367965	0.366333	0.376077	0.374976	0.369711	0	0.393998	0.376414	0.369399	0.369869	0.381848	0.369276	0.381276	0.389395	0.397932	0.390544	0.386986	0.366345	0.371892	0.363936	0.374549	0.375973	0.38084	0.381836	0.37383	0.362857	0.392704	0.384287	0.376955	0.372169	0.383423	0.39466	0.393626	0.35996	0.371344	0.398996	0.352941
Cleopatra.Daniel	0.410007	0.360383	0.411957	0.376638	0.399398	0.397511	0.378713	0.397058	0.389365	0.383841	0.397577	0.415449	0.409626	0.39724	0.374342	0.410607	0.392613	0.393998	0	0.38663	0.406814	0.420015	0.415564	0.401694	0.433475	0.411971	0.413104	0.414836	0.388657	0.401681	0.401126	0.407086	0.414222	0.417923	0.418311	0.420483	0.38954	0.401249	0.428271	0.419745	0.41525	0.418622	0.40502	0.423599	0.415742	0.402503	0.401168	0.415662	0.390241
Unfortunate_Lover.Davenant	0.386536	0.395066	0.382048	0.378745	0.377871	0.385909	0.370262	0.387339	0.381194	0.393092	0.372082	0.393748	0.387401	0.375238	0.374277	0.387019	0.370461	0.376414	0.38663	0	0.379866	0.39088	0.39828	0.389703	0.411844	0.399695	0.405954	0.39652	0.393166	0.374036	0.368075	0.370755	0.387862	0.38694	0.391318	0.387994	0.37576	0.364263	0.399624	0.386926	0.38616	0.385513	0.376127	0.393096	0.382706	0.370699	0.369016	0.391429	0.368434
Isle_of_Gulls.Day	0.362905	0.425803	0.362929	0.398473	0.347078	0.363429	0.364759	0.388235	0.38783	0.3967	0.350202	0.35706	0.347373	0.348732	0.375522	0.352605	0.354837	0.369399	0.406814	0.379866	0	0.350908	0.380783	0.37591	0.379437	0.389633	0.394121	0.392981	0.400513	0.359522	0.361909	0.358247	0.371614	0.368674	0.374387	0.369153	0.374596	0.363406	0.3736	0.3599	0.358876	0.370439	0.378183	0.369571	0.37532	0.356623	0.359801	0.390855	0.354328
Honest_Whore_Part_2.Dekker	0.346082	0.442781	0.355359	0.398953	0.35356	0.36166	0.366902	0.406999	0.403427	0.406943	0.350149	0.344634	0.333218	0.352715	0.38382	0.353334	0.356851	0.369869	0.420015	0.39088	0.350908	0	0.347328	0.357439	0.354392	0.368553	0.391069	0.377132	0.400566	0.33269	0.357882	0.341628	0.350087	0.343487	0.355047	0.347758	0.359661	0.342326	0.355986	0.33651	0.330115	0.347985	0.396874	0.375405	0.38183	0.358925	0.364808	0.41245	0.340254
If_it_be_not_good.Dekker	0.37478	0.436727	0.382564	0.413798	0.382912	0.386189	0.378005	0.402039	0.400111	0.405861	0.38282	0.390298	0.377574	0.386435	0.389558	0.395358	0.386679	0.381848	0.415564	0.39828	0.380783	0.347328	0	0.357067	0.39165	0.359177	0.403127	0.388407	0.399113	0.366154	0.37868	0.368326	0.375698	0.383388	0.37835	0.387475	0.382976	0.36696	0.398426	0.377573	0.376321	0.377477	0.404023	0.398772	0.408775	0.385708	0.387966	0.405047	0.374563
Old_Fortunatus.Dekker	0.370415	0.413321	0.388059	0.391314	0.376147	0.371247	0.36985	0.401675	0.397396	0.4024	0.37389	0.379562	0.375382	0.379686	0.385341	0.382712	0.377113	0.369276	0.401694	0.389703	0.37591	0.357439	0.357067	0	0.38315	0.372467	0.399443	0.390583	0.38222	0.369255	0.377448	0.376437	0.373967	0.384708	0.382637	0.394765	0.380427	0.367053	0.396124	0.382385	0.377753	0.378288	0.392181	0.396639	0.405548	0.379401	0.379971	0.407825	0.367131
Shoemaker_s_Holiday.Dekker	0.355521	0.45525	0.380401	0.417739	0.38204	0.371894	0.398128	0.429322	0.424735	0.432802	0.365414	0.35521	0.361243	0.378279	0.408993	0.373348	0.386382	0.381276	0.433475	0.411844	0.379437	0.354392	0.39165	0.38315	0	0.417271	0.399523	0.40361	0.417289	0.368094	0.387183	0.377315	0.380877	0.371965	0.38614	0.384584	0.393717	0.375884	0.389539	0.371452	0.369895	0.379635	0.413814	0.403712	0.411124	0.379683	0.390619	0.424307	0.363965
Whore_of_Babylon.Dekker	0.398127	0.42518	0.392368	0.41161	0.392145	0.402392	0.37429	0.392476	0.389661	0.395133	0.396364	0.404903	0.400179	0.3926	0.387245	0.401604	0.389071	0.389395	0.411971	0.399695	0.389633	0.368553	0.359177	0.372467	0.417271	0	0.425705	0.393993	0.401237	0.383085	0.386273	0.384698	0.395292	0.405001	0.402077	0.404872	0.38869	0.388165	0.414464	0.395227	0.392457	0.403598	0.405381	0.411542	0.410416	0.398946	0.398526	0.401269	0.39244
Damon_and_Pythias.Edwards__Richard	0.382026	0.423084	0.389715	0.408363	0.383038	0.374503	0.400208	0.414911	0.408696	0.419456	0.37951	0.374574	0.378278	0.38572	0.396925	0.38533	0.394049	0.397932	0.413104	0.405954	0.394121	0.391069	0.403127	0.399443	0.399523	0.425705	0	0.413063	0.416738	0.382151	0.391869	0.389163	0.39956	0.388259	0.397129	0.39327	0.391488	0.388512	0.402662	0.394201	0.390989	0.391532	0.418452	0.40815	0.4139	0.393839	0.391825	0.424621	0.377492
Bonduca.Fletcher	0.370313	0.434355	0.373784	0.418662	0.387379	0.391659	0.385166	0.412391	0.40792	0.39488	0.378964	0.392737	0.3776	0.38993	0.387623	0.38422	0.383645	0.390544	0.414836	0.39652	0.392981	0.377132	0.388407	0.390583	0.40361	0.393993	0.413063	0	0.397092	0.312897	0.329344	0.316021	0.322824	0.345415	0.327619	0.338318	0.312863	0.333128	0.348203	0.362833	0.348365	0.342806	0.402309	0.394179	0.398289	0.394672	0.382402	0.417577	0.37994
Faithful_Shepherdess.Fletcher	0.383145	0.40975	0.406903	0.38813	0.392905	0.393146	0.381108	0.40916	0.406522	0.403881	0.392026	0.408719	0.393228	0.395129	0.392186	0.40298	0.390949	0.386986	0.388657	0.393166	0.400513	0.400566	0.399113	0.38222	0.417289	0.401237	0.416738	0.397092	0	0.380196	0.386794	0.385996	0.386722	0.389318	0.394005	0.401675	0.376933	0.373559	0.406564	0.408817	0.392078	0.382799	0.399306	0.408585	0.41077	0.396338	0.384772	0.423531	0.383782
Humorous_Lieutenant.Fletcher	0.338841	0.426961	0.343608	0.391214	0.352455	0.359234	0.365106	0.395973	0.394103	0.396633	0.341501	0.344224	0.333	0.351127	0.371173	0.346287	0.351375	0.366345	0.401681	0.374036	0.359522	0.33269	0.366154	0.369255	0.368094	0.383085	0.382151	0.312897	0.380196	0	0.286641	0.271802	0.293225	0.291792	0.28798	0.296655	0.301943	0.292072	0.29842	0.311089	0.29584	0.295018	0.378162	0.362648	0.371054	0.356486	0.352272	0.398577	0.328963
Island_Princess.Fletcher	0.355862	0.418469	0.35225	0.394028	0.354627	0.365831	0.359343	0.387844	0.38345	0.386833	0.346255	0.35991	0.350805	0.35512	0.362735	0.354259	0.352383	0.371892	0.401126	0.368075	0.361909	0.357882	0.37868	0.377448	0.387183	0.386273	0.391869	0.329344	0.386794	0.286641	0	0.287298	0.312354	0.315449	0.302779	0.312066	0.310584	0.291013	0.302965	0.318403	0.3158	0.313174	0.369459	0.361377	0.367216	0.36009	0.350549	0.390668	0.342727
Loyal_Subject.Fletcher	0.344374	0.425319	0.345761	0.396581	0.35261	0.36439	0.363587	0.389693	0.38773	0.392606	0.340031	0.353269	0.343936	0.351401	0.368219	0.351733	0.352348	0.363936	0.407086	0.370755	0.358247	0.341628	0.368326	0.376437	0.377315	0.384698	0.389163	0.316021	0.385996	0.271802	0.287298	0	0.299229	0.303695	0.296186	0.296981	0.298618	0.292069	0.301867	0.315253	0.310466	0.298611	0.374975	0.358841	0.370942	0.353854	0.350255	0.394837	0.336051
Mad_Lover.Fletcher	0.353053	0.43429	0.366462	0.403874	0.365775	0.371166	0.37114	0.408964	0.4041	0.402697	0.354106	0.363981	0.350303	0.364612	0.382903	0.362095	0.36081	0.374549	0.414222	0.387862	0.371614	0.350087	0.375698	0.373967	0.380877	0.395292	0.39956	0.322824	0.386722	0.293225	0.312354	0.299229	0	0.308013	0.315729	0.316481	0.315167	0.312103	0.322341	0.334289	0.322326	0.317372	0.379197	0.372775	0.384543	0.366457	0.360844	0.407687	0.345222
Monsieur_Thomas.Fletcher	0.340386	0.438749	0.351843	0.401914	0.353816	0.367179	0.379705	0.414113	0.409597	0.410223	0.344151	0.348673	0.334679	0.35824	0.387999	0.352292	0.359468	0.375973	0.417923	0.38694	0.368674	0.343487	0.383388	0.384708	0.371965	0.405001	0.388259	0.345415	0.389318	0.291792	0.315449	0.303695	0.308013	0	0.307442	0.304419	0.32879	0.310147	0.301754	0.315568	0.302262	0.309576	0.385196	0.36783	0.380734	0.363155	0.354355	0.409577	0.33747
Pilgrim.Fletcher	0.350992	0.442666	0.353686	0.410779	0.372575	0.380288	0.38279	0.410452	0.408338	0.412099	0.362387	0.368904	0.352627	0.375531	0.390002	0.36487	0.375681	0.38084	0.418311	0.391318	0.374387	0.355047	0.37835	0.382637	0.38614	0.402077	0.397129	0.327619	0.394005	0.28798	0.302779	0.296186	0.315729	0.307442	0	0.313923	0.320405	0.30713	0.305712	0.326135	0.314499	0.29984	0.397266	0.377914	0.389681	0.376866	0.364054	0.416134	0.356641
The_Chances.Fletcher	0.356645	0.440798	0.351632	0.410166	0.360992	0.374442	0.383334	0.407647	0.406462	0.407558	0.355121	0.359772	0.350256	0.359501	0.385076	0.360618	0.362598	0.381836	0.420483	0.387994	0.369153	0.347758	0.387475	0.394765	0.384584	0.404872	0.39327	0.338318	0.401675	0.296655	0.312066	0.296981	0.316481	0.304419	0.313923	0	0.321031	0.319394	0.305268	0.323982	0.31111	0.317244	0.39348	0.368475	0.380937	0.368855	0.363472	0.412687	0.348491
Valentinian.Fletcher	0.361278	0.412341	0.357593	0.387856	0.362543	0.368308	0.364873	0.393862	0.388629	0.377078	0.352397	0.367696	0.360739	0.363928	0.370633	0.357932	0.360824	0.37383	0.38954	0.37576	0.374596	0.359661	0.382976	0.380427	0.393717	0.38869	0.391488	0.312863	0.376933	0.301943	0.310584	0.298618	0.315167	0.32879	0.320405	0.321031	0	0.307368	0.320194	0.342472	0.321648	0.325678	0.382864	0.374791	0.375721	0.363984	0.362569	0.400562	0.348892
Wife_for_a_Month.Fletcher	0.346954	0.418802	0.347921	0.382103	0.35496	0.358994	0.358581	0.391928	0.38435	0.393016	0.342877	0.358066	0.345691	0.350727	0.371353	0.349853	0.350244	0.362857	0.401249	0.364263	0.363406	0.342326	0.36696	0.367053	0.375884	0.388165	0.388512	0.333128	0.373559	0.292072	0.291013	0.292069	0.312103	0.310147	0.30713	0.319394	0.307368	0	0.313762	0.324585	0.31641	0.306906	0.367727	0.360148	0.371045	0.347075	0.343912	0.38836	0.335346
Wild_Goose_Chase.Fletcher	0.360601	0.4488	0.355478	0.412071	0.365026	0.379083	0.389438	0.420738	0.419754	0.42104	0.357774	0.355142	0.351548	0.363825	0.398802	0.35506	0.369576	0.392704	0.428271	0.399624	0.3736	0.355986	0.398426	0.396124	0.389539	0.414464	0.402662	0.348203	0.406564	0.29842	0.302965	0.301867	0.322341	0.301754	0.305712	0.305268	0.320194	0.313762	0	0.314828	0.308344	0.319874	0.397356	0.365796	0.382787	0.372899	0.362028	0.417957	0.350145
Wit_Without_Money.Fletcher	0.343575	0.445381	0.343708	0.407677	0.350379	0.368615	0.382786	0.40909	0.41139	0.416757	0.352206	0.339464	0.340742	0.354658	0.386348	0.349602	0.358304	0.384287	0.419745	0.386926	0.3599	0.33651	0.377573	0.382385	0.371452	0.395227	0.394201	0.362833	0.408817	0.311089	0.318403	0.315253	0.334289	0.315568	0.326135	0.323982	0.342472	0.324585	0.314828	0	0.304997	0.33573	0.399506	0.370587	0.383259	0.370295	0.363556	0.415507	0.34499
Woman_s_Prize.Fletcher	0.335031	0.440187	0.343581	0.398502	0.35339	0.367535	0.378485	0.411582	0.411051	0.409489	0.349337	0.346376	0.332041	0.354591	0.387062	0.351338	0.356448	0.376955	0.41525	0.38616	0.358876	0.330115	0.376321	0.377753	0.369895	0.392457	0.390989	0.348365	0.392078	0.29584	0.3158	0.310466	0.322326	0.302262	0.314499	0.31111	0.321648	0.31641	0.308344	0.304997	0	0.32132	0.393335	0.368737	0.376753	0.360101	0.36151	0.411094	0.33546
Women_Pleased.Fletcher	0.351567	0.438243	0.364533	0.402519	0.364725	0.368207	0.376802	0.409444	0.403345	0.407042	0.353038	0.359199	0.343118	0.368691	0.387315	0.362919	0.36159	0.372169	0.418622	0.385513	0.370439	0.347985	0.377477	0.378288	0.379635	0.403598	0.391532	0.342806	0.382799	0.295018	0.313174	0.298611	0.317372	0.309576	0.29984	0.317244	0.325678	0.306906	0.319874	0.33573	0.32132	0	0.387514	0.36731	0.380811	0.356689	0.354738	0.404844	0.342613
Broken_Heart.Ford	0.39819	0.416098	0.394163	0.393747	0.381456	0.394895	0.368769	0.396335	0.393744	0.394779	0.378032	0.403918	0.392364	0.374799	0.377326	0.39131	0.367015	0.383423	0.40502	0.376127	0.378183	0.396874	0.404023	0.392181	0.413814	0.405381	0.418452	0.402309	0.399306	0.378162	0.369459	0.374975	0.379197	0.385196	0.397266	0.39348	0.382864	0.367727	0.397356	0.399506	0.393335	0.387514	0	0.346929	0.349185	0.344635	0.331803	0.35017	0.35873
Fancies.Ford	0.383848	0.433416	0.374568	0.412344	0.368073	0.391271	0.378898	0.403535	0.405454	0.405457	0.369304	0.38615	0.37027	0.363244	0.381433	0.3747	0.364653	0.39466	0.423599	0.393096	0.369571	0.375405	0.398772	0.396639	0.403712	0.411542	0.40815	0.394179	0.408585	0.362648	0.361377	0.358841	0.372775	0.36783	0.377914	0.368475	0.374791	0.360148	0.365796	0.370587	0.368737	0.36731	0.346929	0	0.336395	0.349291	0.331368	0.370381	0.355671
Lady_s_Trial.Ford	0.394722	0.423712	0.378408	0.404289	0.372238	0.393428	0.374214	0.396968	0.3977	0.398808	0.372458	0.392942	0.377083	0.365458	0.382869	0.38211	0.368171	0.393626	0.415742	0.382706	0.37532	0.38183	0.408775	0.405548	0.411124	0.410416	0.4139	0.398289	0.41077	0.371054	0.367216	0.370942	0.384543	0.380734	0.389681	0.380937	0.375721	0.371045	0.382787	0.383259	0.376753	0.380811	0.349185	0.336395	0	0.353268	0.344227	0.365853	0.359407
Love_s_Sacrifice.Ford	0.370859	0.417527	0.379637	0.377516	0.361844	0.363269	0.357208	0.391388	0.387515	0.397307	0.340074	0.361891	0.360064	0.347372	0.368269	0.353937	0.348567	0.35996	0.402503	0.370699	0.356623	0.358925	0.385708	0.379401	0.379683	0.398946	0.393839	0.394672	0.396338	0.356486	0.36009	0.353854	0.366457	0.363155	0.376866	0.368855	0.363984	0.347075	0.372899	0.370295	0.360101	0.356689	0.344635	0.349291	0.353268	0	0.334968	0.370418	0.313597
Lover_s_Melancholy.Ford	0.36884	0.415116	0.369133	0.391842	0.355798	0.374087	0.364697	0.390159	0.387657	0.39621	0.356011	0.372602	0.361188	0.353778	0.371797	0.363743	0.355897	0.371344	0.401168	0.369016	0.359801	0.364808	0.387966	0.379971	0.390619	0.398526	0.391825	0.382402	0.384772	0.352272	0.350549	0.350255	0.360844	0.354355	0.364054	0.363472	0.362569	0.343912	0.362028	0.363556	0.36151	0.354738	0.331803	0.331368	0.344227	0.334968	0	0.362956	0.337131
Perkin_Warbeck.Ford	0.410217	0.425535	0.404709	0.418093	0.398944	0.401847	0.380562	0.387205	0.38359	0.399508	0.393373	0.417965	0.410332	0.389955	0.385199	0.406608	0.388919	0.398996	0.415662	0.391429	0.390855	0.41245	0.405047	0.407825	0.424307	0.401269	0.424621	0.417577	0.423531	0.398577	0.390668	0.394837	0.407687	0.409577	0.416134	0.412687	0.400562	0.38836	0.417957	0.415507	0.411094	0.404844	0.35017	0.370381	0.365853	0.370418	0.362956	0	0.388002
Tis_Pity.Ford	0.346917	0.415332	0.360314	0.367426	0.342384	0.348074	0.359018	0.398914	0.393642	0.396293	0.330788	0.3395	0.336543	0.345057	0.365764	0.348867	0.336887	0.352941	0.390241	0.368434	0.354328	0.340254	0.374563	0.367131	0.363965	0.39244	0.377492	0.37994	0.383782	0.328963	0.342727	0.336051	0.345222	0.33747	0.356641	0.348491	0.348892	0.335346	0.350145	0.34499	0.33546	0.342613	0.35873	0.355671	0.359407	0.313597	0.337131	0.388002	0
Amurath.Goffe	0.421503	0.404551	0.421812	0.409947	0.412867	0.408022	0.380863	0.402786	0.40057	0.396469	0.410602	0.42915	0.424473	0.414185	0.388969	0.423529	0.405986	0.405623	0.393733	0.395003	0.411171	0.420805	0.404822	0.39519	0.441688	0.390277	0.437102	0.414545	0.405974	0.410302	0.402908	0.412381	0.417624	0.431413	0.425613	0.433694	0.404703	0.400253	0.440015	0.430989	0.425967	0.426984	0.4009	0.421997	0.424778	0.412542	0.409271	0.404295	0.410911
Alphonsus.Greene	0.413656	0.409466	0.429542	0.402792	0.414438	0.396462	0.411596	0.423091	0.416588	0.421859	0.408017	0.413382	0.41644	0.419009	0.408679	0.425133	0.415649	0.412392	0.404209	0.414383	0.420973	0.426544	0.423127	0.414082	0.431261	0.428064	0.410349	0.438671	0.422411	0.42457	0.425458	0.427981	0.429452	0.433303	0.437313	0.441714	0.426426	0.418382	0.447869	0.43776	0.430955	0.433331	0.4337	0.442507	0.439336	0.422805	0.4272	0.437402	0.409647
Friar_Bacon.Greene	0.399196	0.434858	0.414617	0.417303	0.403462	0.39356	0.399589	0.421137	0.418192	0.42817	0.399075	0.400695	0.4009	0.399424	0.412145	0.404089	0.407123	0.404975	0.420431	0.415773	0.406301	0.405559	0.413998	0.397784	0.40566	0.424596	0.422258	0.429564	0.415528	0.410204	0.41682	0.413297	0.415409	0.420429	0.424178	0.426946	0.417298	0.403858	0.426197	0.41868	0.413546	0.414269	0.426062	0.425008	0.425731	0.406242	0.409172	0.429885	0.396454
James_IV.Greene	0.363486	0.398813	0.380416	0.380676	0.368315	0.351349	0.371905	0.398888	0.391158	0.398709	0.357849	0.359605	0.367491	0.369984	0.377567	0.371068	0.370457	0.364122	0.386279	0.377487	0.367793	0.373068	0.386841	0.374601	0.376347	0.401655	0.37746	0.396614	0.388191	0.371489	0.373479	0.372198	0.37958	0.378422	0.386435	0.387987	0.373805	0.367539	0.38793	0.381498	0.375745	0.376096	0.3904	0.38993	0.392554	0.368206	0.370516	0.395522	0.354419
Orlando_Furioso.Greene	0.422568	0.438394	0.440543	0.427451	0.429118	0.405694	0.412394	0.434153	0.424102	0.431535	0.421946	0.426447	0.424797	0.425397	0.423558	0.429559	0.423249	0.409948	0.425753	0.430932	0.425896	0.423834	0.429045	0.41701	0.429275	0.434227	0.442084	0.43938	0.418018	0.429192	0.430934	0.432179	0.428514	0.438271	0.438658	0.442612	0.428669	0.425408	0.449562	0.44626	0.435283	0.432125	0.438745	0.446478	0.442021	0.4237	0.431137	0.442872	0.41662
Mustapha.Greville__Fulke	0.430943	0.393416	0.43591	0.402494	0.418616	0.42278	0.389806	0.40818	0.401686	0.40083	0.421011	0.43403	0.435575	0.422237	0.390239	0.432062	0.419851	0.418232	0.381838	0.408353	0.430529	0.44295	0.437955	0.421645	0.457746	0.425212	0.432848	0.432965	0.412768	0.429964	0.414296	0.425976	0.431085	0.440268	0.443016	0.441883	0.408224	0.416069	0.451756	0.43928	0.437619	0.443284	0.419931	0.443263	0.43165	0.427469	0.420993	0.428719	0.415599
Devil_and_his_Dame.Haughton	0.349093	0.417866	0.364504	0.38106	0.36054	0.345413	0.374594	0.409929	0.401982	0.405294	0.346959	0.344306	0.342746	0.361744	0.392007	0.357551	0.363045	0.365092	0.39438	0.383163	0.370086	0.356583	0.38817	0.374821	0.359538	0.408725	0.379511	0.385084	0.382834	0.347874	0.363359	0.361787	0.362748	0.346854	0.365423	0.363165	0.360662	0.349315	0.360554	0.360564	0.348971	0.355413	0.393515	0.388892	0.389848	0.360478	0.369885	0.414791	0.337084
Englishmen_for_my_Money.Haughton	0.352135	0.447589	0.360413	0.415633	0.36019	0.363927	0.399588	0.42353	0.42	0.426489	0.362813	0.344099	0.352019	0.37358	0.402401	0.362149	0.380813	0.384376	0.42318	0.399462	0.368805	0.354658	0.388315	0.390985	0.360039	0.410681	0.382922	0.40383	0.417022	0.35831	0.372425	0.366644	0.375087	0.354937	0.373671	0.367341	0.383923	0.373627	0.369671	0.34767	0.350649	0.376269	0.420258	0.402692	0.409215	0.385689	0.388917	0.431451	0.353016
Four_Prentices.Heywood	0.375884	0.402095	0.389461	0.387745	0.380755	0.371692	0.372914	0.392993	0.382813	0.384498	0.378759	0.395413	0.38594	0.38189	0.375721	0.390719	0.378564	0.367547	0.392179	0.379163	0.379235	0.385408	0.386953	0.374325	0.397433	0.385308	0.405908	0.378065	0.396015	0.370657	0.370679	0.370464	0.383971	0.396746	0.384756	0.392295	0.376132	0.371749	0.402413	0.398338	0.388583	0.386459	0.393353	0.401837	0.394718	0.384424	0.385482	0.399282	0.37535
If_you_know_not.Heywood	0.39331	0.433613	0.400525	0.404707	0.393182	0.382817	0.392046	0.415176	0.399979	0.414416	0.368257	0.377131	0.391333	0.372424	0.398796	0.38375	0.385333	0.382251	0.414251	0.398814	0.388344	0.389126	0.412765	0.405426	0.39577	0.40814	0.415793	0.427434	0.422864	0.393491	0.392204	0.389732	0.400648	0.39768	0.4135	0.399126	0.400868	0.388884	0.408129	0.394385	0.391713	0.402609	0.41284	0.417493	0.415257	0.384448	0.401654	0.406186	0.376489
Rape_of_Lucrece.Heywood	0.385237	0.405862	0.392708	0.391167	0.383386	0.376896	0.367778	0.393349	0.386105	0.387632	0.376227	0.387625	0.388175	0.378464	0.373961	0.387909	0.376498	0.371051	0.393648	0.380208	0.379015	0.386586	0.387201	0.378763	0.401108	0.385931	0.410038	0.395044	0.393778	0.383689	0.382255	0.384326	0.38995	0.398701	0.399415	0.3993	0.377802	0.373582	0.409939	0.400648	0.395656	0.391416	0.383434	0.39623	0.394352	0.378067	0.380261	0.385781	0.375061
Wise_Woman.Heywood	0.335012	0.442918	0.352928	0.396832	0.34513	0.351184	0.385296	0.415112	0.412647	0.419117	0.347997	0.33145	0.327807	0.352279	0.394066	0.35312	0.355406	0.370188	0.416265	0.388352	0.3516	0.332701	0.383815	0.379103	0.357578	0.407569	0.379527	0.394732	0.402219	0.339688	0.358301	0.350347	0.363228	0.337031	0.358054	0.349988	0.36701	0.347303	0.347597	0.333174	0.328803	0.347277	0.394277	0.372869	0.38278	0.356539	0.361264	0.412445	0.328023
Woman_Killed_with_Kindness.Heywood	0.353126	0.418829	0.363241	0.382881	0.356639	0.353131	0.366948	0.401468	0.390728	0.399608	0.352031	0.353522	0.352507	0.359078	0.376679	0.362154	0.362488	0.356368	0.398832	0.377934	0.362118	0.351138	0.384009	0.369439	0.367541	0.393644	0.38618	0.391323	0.388558	0.359243	0.363741	0.360597	0.373098	0.356623	0.374416	0.370576	0.3733	0.355048	0.374456	0.359942	0.35737	0.365322	0.390403	0.384165	0.385958	0.360034	0.367343	0.406463	0.341182
Alchemist.Jonson	0.355	0.44031	0.356252	0.412806	0.360441	0.371506	0.380708	0.402406	0.401885	0.410139	0.359975	0.355876	0.347649	0.358704	0.386043	0.360636	0.363583	0.383157	0.420047	0.390451	0.367795	0.348017	0.379233	0.386737	0.377152	0.393427	0.401573	0.390755	0.413413	0.351313	0.361444	0.356782	0.365255	0.358244	0.36679	0.361656	0.375585	0.358559	0.373173	0.342276	0.346576	0.366859	0.406739	0.384106	0.395732	0.378267	0.377976	0.419222	0.358685
Bartholomew_Fair.Jonson	0.340246	0.449508	0.343129	0.416284	0.358634	0.370263	0.384426	0.409515	0.411974	0.416558	0.361284	0.345746	0.335485	0.361081	0.39039	0.35529	0.363576	0.38446	0.429154	0.39851	0.357205	0.340417	0.378976	0.386791	0.368642	0.403451	0.386566	0.388795	0.412564	0.345023	0.361166	0.355229	0.36463	0.351033	0.35976	0.355712	0.374074	0.356888	0.363432	0.337451	0.338946	0.35984	0.406228	0.378684	0.393268	0.371305	0.375565	0.418524	0.354816
Case_is_Altered.Jonson	0.356885	0.430043	0.368269	0.395533	0.354346	0.356319	0.375163	0.406764	0.401684	0.406825	0.337748	0.337973	0.343578	0.352517	0.381502	0.352138	0.360817	0.366469	0.415287	0.387993	0.361787	0.353356	0.387589	0.374861	0.362682	0.410684	0.386157	0.392195	0.409714	0.354145	0.364191	0.359578	0.367913	0.357749	0.372041	0.367327	0.374965	0.361274	0.37275	0.360106	0.361663	0.364212	0.393155	0.381491	0.389867	0.356008	0.369397	0.413701	0.339048
Catiline.Jonson	0.372367	0.389392	0.36172	0.383651	0.359051	0.373153	0.350984	0.369377	0.365726	0.35604	0.362989	0.379785	0.371582	0.361346	0.344368	0.372757	0.357193	0.371539	0.367953	0.356265	0.366934	0.370685	0.373352	0.378952	0.402878	0.369932	0.394398	0.373351	0.382633	0.359245	0.350246	0.355173	0.37274	0.38099	0.374697	0.372665	0.348052	0.355842	0.383127	0.362913	0.368261	0.37878	0.378722	0.380406	0.379555	0.374822	0.370007	0.391288	0.360022
Cynthia_s_Revels.Jonson	0.385589	0.420501	0.374335	0.407418	0.362565	0.382761	0.376999	0.392449	0.39488	0.403682	0.366875	0.371585	0.365668	0.355203	0.378988	0.363676	0.362691	0.390552	0.41313	0.389829	0.363897	0.377428	0.395	0.384782	0.403836	0.398555	0.406281	0.411946	0.403408	0.378191	0.379265	0.383552	0.390186	0.385595	0.395165	0.388549	0.387271	0.382483	0.391332	0.37865	0.384278	0.393029	0.389025	0.383314	0.393902	0.375555	0.374644	0.406046	0.374295
Devil_is_an_Ass.Jonson	0.344926	0.430199	0.333263	0.399778	0.33909	0.360504	0.367567	0.386444	0.38593	0.395709	0.34265	0.335359	0.334466	0.341237	0.367795	0.343002	0.345391	0.373455	0.409606	0.371289	0.342023	0.335086	0.368669	0.380265	0.368562	0.387689	0.379241	0.382516	0.405912	0.332209	0.343474	0.34167	0.357109	0.340665	0.352323	0.338965	0.356385	0.341446	0.346901	0.322971	0.329205	0.350628	0.386176	0.359489	0.368518	0.355097	0.357147	0.396877	0.339268
Epicoene.Jonson	0.350788	0.43798	0.339848	0.408424	0.346998	0.373239	0.374915	0.398381	0.39897	0.4063	0.352051	0.345065	0.333265	0.344542	0.378255	0.344157	0.352551	0.379945	0.420805	0.385607	0.35433	0.345223	0.38566	0.389192	0.377359	0.392565	0.390657	0.390718	0.414141	0.341352	0.352973	0.352598	0.363496	0.351262	0.359837	0.35365	0.365995	0.352558	0.357217	0.331261	0.335592	0.362397	0.396846	0.374743	0.385265	0.36953	0.371146	0.410014	0.347846
Every_Man_in_his_Humour.Jonson	0.347985	0.436328	0.352298	0.404906	0.341007	0.357398	0.378616	0.401703	0.400498	0.407783	0.34262	0.328911	0.32559	0.342665	0.376006	0.34438	0.350661	0.370004	0.417089	0.390875	0.350496	0.340691	0.378731	0.378163	0.362268	0.404464	0.375213	0.390837	0.408983	0.34589	0.359723	0.352249	0.362932	0.346219	0.364595	0.355118	0.369717	0.359107	0.36393	0.341499	0.344278	0.35729	0.393746	0.37421	0.385458	0.355823	0.367112	0.413642	0.333477
Every_Man_out_of_his_Humour.Jonson	0.346771	0.424066	0.341842	0.398945	0.333648	0.358648	0.359846	0.380551	0.382792	0.390756	0.337164	0.332078	0.327606	0.326452	0.362476	0.331498	0.339733	0.370034	0.409089	0.379107	0.338642	0.339566	0.376108	0.370957	0.367809	0.389798	0.381482	0.383397	0.402767	0.343771	0.348693	0.349737	0.358178	0.346616	0.362522	0.352436	0.363805	0.353765	0.356743	0.333872	0.342312	0.357894	0.386249	0.366363	0.377968	0.354773	0.359023	0.401712	0.344201
Magnetic_Lady.Jonson	0.368593	0.434295	0.356475	0.41711	0.359275	0.3859	0.374552	0.394856	0.39348	0.401636	0.369882	0.369791	0.359799	0.358624	0.373906	0.36572	0.36143	0.389958	0.417872	0.385409	0.364838	0.364586	0.395333	0.401794	0.3985	0.399776	0.405162	0.398781	0.418011	0.363594	0.366449	0.368346	0.376526	0.369308	0.378836	0.369177	0.3804	0.369595	0.377924	0.353173	0.361426	0.37916	0.395524	0.376509	0.381501	0.381518	0.376403	0.404593	0.366716
New_Inn.Jonson	0.367256	0.427011	0.360359	0.407925	0.362867	0.379203	0.366468	0.389305	0.390024	0.399778	0.368341	0.370246	0.361949	0.361926	0.376419	0.362045	0.36543	0.383707	0.412142	0.381675	0.362701	0.361715	0.387192	0.389657	0.393208	0.400657	0.409541	0.394752	0.404894	0.359531	0.364925	0.36539	0.372357	0.370153	0.374691	0.37583	0.374909	0.361639	0.378451	0.362382	0.361664	0.372705	0.386286	0.375338	0.381763	0.371345	0.368771	0.396812	0.367337
Poetaster.Jonson	0.360862	0.423515	0.370323	0.405465	0.361413	0.37207	0.368164	0.397157	0.396265	0.392797	0.359705	0.362612	0.353422	0.365075	0.374697	0.361041	0.35875	0.376384	0.409419	0.386604	0.359928	0.362389	0.379434	0.375574	0.386146	0.392547	0.397293	0.38648	0.399795	0.366348	0.368845	0.368222	0.373917	0.3721	0.378005	0.380076	0.371544	0.365616	0.385088	0.366121	0.368151	0.372469	0.388495	0.381913	0.392249	0.368307	0.367491	0.403805	0.360619
Sad_Shepherd.Jonson	0.404622	0.438643	0.38885	0.428936	0.393843	0.407638	0.399922	0.417275	0.420855	0.425051	0.403272	0.403413	0.401458	0.400742	0.408212	0.404503	0.399984	0.41193	0.427062	0.407313	0.402078	0.403215	0.4193	0.41402	0.424444	0.41504	0.433766	0.423608	0.400309	0.391168	0.399617	0.398528	0.406761	0.403432	0.406002	0.404837	0.405198	0.395388	0.413196	0.398331	0.397113	0.41317	0.421926	0.419004	0.419185	0.417073	0.407465	0.441203	0.399972
Sejanus.Jonson	0.400706	0.395828	0.386501	0.397983	0.376157	0.39153	0.362053	0.372763	0.367954	0.36564	0.379408	0.40203	0.39823	0.37774	0.352781	0.391482	0.375466	0.385684	0.378245	0.371503	0.385236	0.402721	0.395214	0.397698	0.422411	0.38676	0.411823	0.397288	0.401064	0.390046	0.372881	0.382287	0.398573	0.40661	0.404213	0.399973	0.370739	0.38239	0.411332	0.395349	0.40125	0.401905	0.382098	0.392682	0.391348	0.383909	0.37876	0.383967	0.388303
Staple_of_News.Jonson	0.362619	0.438889	0.348416	0.417784	0.359679	0.381333	0.378093	0.397724	0.39926	0.408755	0.371546	0.366342	0.358688	0.36017	0.38199	0.365754	0.366572	0.387312	0.419776	0.386359	0.360238	0.353217	0.378712	0.390373	0.388112	0.393318	0.402623	0.395076	0.413918	0.35788	0.364057	0.360879	0.371692	0.367493	0.373151	0.3708	0.378614	0.363671	0.376899	0.350269	0.35721	0.373086	0.402251	0.383539	0.391365	0.384809	0.378379	0.40964	0.370007
Tale_of__a_Tub.Jonson	0.355195	0.44869	0.359815	0.420384	0.366877	0.375347	0.391087	0.412869	0.410632	0.41809	0.368272	0.358764	0.354412	0.373069	0.394641	0.371024	0.371873	0.386777	0.424911	0.396806	0.366808	0.356404	0.389663	0.396405	0.375032	0.407427	0.398306	0.401276	0.415997	0.359484	0.375446	0.371035	0.377869	0.36456	0.37448	0.368583	0.385541	0.37284	0.379208	0.355894	0.355934	0.371461	0.408751	0.39304	0.396255	0.381687	0.385176	0.417934	0.363634
Volpone.Jonson	0.349278	0.415001	0.350527	0.387347	0.338297	0.360756	0.35865	0.383468	0.378002	0.387863	0.340585	0.346985	0.344624	0.34655	0.361936	0.353099	0.345059	0.364135	0.396109	0.366996	0.350664	0.343073	0.367643	0.369896	0.374596	0.384696	0.383073	0.382332	0.390305	0.343026	0.347518	0.347829	0.361974	0.349158	0.360698	0.353514	0.358477	0.346137	0.360966	0.343173	0.346756	0.355271	0.376526	0.363986	0.375637	0.35054	0.354842	0.396393	0.335932
Cornelia.Kyd	0.450547	0.403165	0.44841	0.421045	0.441114	0.439225	0.414137	0.422677	0.417255	0.403598	0.449536	0.464448	0.459722	0.444793	0.413318	0.454536	0.441605	0.426084	0.400046	0.429926	0.445676	0.460187	0.444145	0.433163	0.47531	0.429302	0.457321	0.439969	0.426559	0.450182	0.442051	0.454052	0.452489	0.466302	0.461321	0.468409	0.4305	0.442318	0.480096	0.470365	0.460843	0.462807	0.446537	0.465372	0.456517	0.454803	0.44857	0.445877	0.446941
Spanish_Tragedy_no_foreign.Kyd	0.383865	0.402193	0.404782	0.382886	0.384866	0.373562	0.375874	0.400555	0.387388	0.399322	0.372519	0.391549	0.389122	0.383636	0.381865	0.396697	0.383906	0.362994	0.386381	0.386288	0.387854	0.398496	0.397202	0.387639	0.40063	0.408828	0.404636	0.412592	0.394527	0.395899	0.395254	0.395131	0.398319	0.403221	0.407604	0.410915	0.39308	0.386795	0.421549	0.413793	0.406316	0.398691	0.39769	0.411905	0.404898	0.379777	0.392173	0.404432	0.370809
Wounds_of_Civil_War.Lodge	0.427865	0.412194	0.443343	0.425553	0.429561	0.412136	0.41386	0.426633	0.41913	0.417423	0.421731	0.437548	0.440475	0.431634	0.420634	0.439916	0.4303	0.413063	0.408703	0.416729	0.431589	0.444223	0.439759	0.423903	0.446589	0.435074	0.440164	0.433411	0.424185	0.439268	0.432816	0.43554	0.443154	0.450293	0.448691	0.454354	0.429058	0.430322	0.460673	0.45201	0.446842	0.444754	0.435467	0.446387	0.441308	0.433263	0.431653	0.437561	0.423917
Campaspe.Lyly	0.386013	0.415404	0.384035	0.400447	0.375051	0.384238	0.388995	0.404798	0.407739	0.409349	0.383744	0.377227	0.376472	0.37911	0.392303	0.381036	0.38372	0.397473	0.409037	0.400549	0.381718	0.384798	0.399489	0.384616	0.406914	0.410321	0.38771	0.406176	0.400755	0.384766	0.389859	0.394921	0.394367	0.395921	0.398191	0.40003	0.386565	0.383736	0.404606	0.389951	0.389921	0.399723	0.400962	0.402252	0.410418	0.393775	0.38499	0.420079	0.382043
Endimion.Lyly	0.388991	0.407695	0.393385	0.393147	0.376037	0.381907	0.382579	0.404701	0.404473	0.408763	0.377273	0.38378	0.377796	0.3741	0.391342	0.378336	0.376726	0.390305	0.400866	0.395671	0.38288	0.391408	0.411173	0.385094	0.410519	0.414075	0.392899	0.40958	0.391	0.389597	0.387309	0.395971	0.399014	0.391313	0.402173	0.403317	0.386416	0.381387	0.40038	0.394552	0.390827	0.393968	0.397666	0.398593	0.402442	0.383508	0.377482	0.416594	0.376468
Gallathea.Lyly	0.386254	0.428934	0.396142	0.399797	0.382938	0.382603	0.396825	0.422408	0.420422	0.421728	0.38732	0.388007	0.383951	0.388351	0.401243	0.388734	0.389247	0.400414	0.413489	0.406214	0.384463	0.393899	0.408887	0.385773	0.409769	0.418574	0.401218	0.409451	0.396421	0.389256	0.392472	0.396735	0.39912	0.396385	0.397479	0.40445	0.390093	0.386225	0.402733	0.392876	0.388812	0.400265	0.41057	0.40897	0.418755	0.397878	0.393351	0.431299	0.377899
Love_s_Metamorphosis.Lyly	0.41365	0.421145	0.417587	0.408223	0.406499	0.401411	0.403237	0.423981	0.423331	0.422975	0.408626	0.411121	0.412265	0.407877	0.409065	0.411177	0.406833	0.413851	0.410455	0.413457	0.409283	0.421343	0.425127	0.397193	0.432641	0.430158	0.420014	0.429196	0.40314	0.414439	0.411067	0.419065	0.419488	0.422071	0.423386	0.431748	0.406563	0.405033	0.428241	0.419761	0.41948	0.423388	0.416725	0.427517	0.431507	0.413758	0.407078	0.439347	0.404292
Midas.Lyly	0.406713	0.428295	0.405471	0.413845	0.39389	0.395955	0.398469	0.411443	0.409309	0.418026	0.400544	0.40385	0.398403	0.397249	0.407173	0.39909	0.399164	0.411003	0.422433	0.413722	0.394308	0.402907	0.410774	0.392154	0.421504	0.416145	0.410865	0.419574	0.410635	0.404673	0.40766	0.41427	0.411129	0.417612	0.416212	0.419876	0.404826	0.399918	0.426463	0.413548	0.410249	0.415152	0.410741	0.417601	0.422379	0.408763	0.401758	0.424449	0.402965
Mother_Bombie.Lyly	0.368162	0.44589	0.362158	0.410538	0.365871	0.380773	0.397502	0.42224	0.421312	0.425323	0.376278	0.36688	0.357208	0.378984	0.405876	0.371245	0.387112	0.395082	0.423438	0.403438	0.370263	0.368786	0.396274	0.387801	0.385317	0.413627	0.39287	0.395414	0.415198	0.370001	0.381889	0.380081	0.382693	0.371195	0.374997	0.382463	0.381864	0.370537	0.37672	0.363695	0.361664	0.383383	0.413606	0.398137	0.407584	0.393135	0.387081	0.4321	0.372184
Sapho_and_Phao.Lyly	0.396141	0.427857	0.401357	0.408963	0.388058	0.395206	0.399268	0.424128	0.42533	0.427031	0.391949	0.391396	0.389235	0.394214	0.408239	0.393229	0.39234	0.407361	0.414913	0.408875	0.39388	0.39362	0.41084	0.392162	0.414874	0.415085	0.400095	0.416871	0.402909	0.395098	0.399763	0.405453	0.404419	0.401831	0.410891	0.414283	0.398299	0.394617	0.410523	0.395598	0.398735	0.408171	0.412456	0.40967	0.420291	0.400809	0.393347	0.433652	0.39016
Woman_in_the_Moon.Lyly	0.398988	0.43265	0.420583	0.402258	0.405594	0.38678	0.398993	0.434151	0.429134	0.430685	0.396695	0.400053	0.400272	0.408336	0.416672	0.408876	0.40602	0.39483	0.409261	0.412623	0.408634	0.4069	0.421935	0.397899	0.411737	0.430291	0.422944	0.428646	0.383369	0.404186	0.409752	0.411687	0.409042	0.409758	0.413103	0.420884	0.406523	0.400348	0.419	0.419657	0.404924	0.409538	0.422824	0.431465	0.433517	0.409024	0.409954	0.448235	0.389541
Edward_II.Marlowe	0.380862	0.417892	0.403588	0.396938	0.390442	0.36816	0.381786	0.401529	0.386266	0.406905	0.371186	0.380785	0.389051	0.384943	0.385661	0.389778	0.387449	0.372423	0.399878	0.39344	0.387324	0.391566	0.391302	0.38622	0.387166	0.405702	0.39942	0.407139	0.404906	0.387268	0.388478	0.385246	0.394519	0.40023	0.398791	0.405589	0.391473	0.379346	0.414246	0.403374	0.402667	0.397821	0.40492	0.414107	0.412916	0.383368	0.395345	0.39419	0.375783
Jew_of_Malta.Marlowe	0.357592	0.429272	0.375616	0.39542	0.371453	0.358398	0.37499	0.407921	0.396529	0.401197	0.366065	0.369024	0.361436	0.376664	0.385726	0.378279	0.377408	0.364733	0.394396	0.386615	0.368811	0.364552	0.37284	0.375441	0.379021	0.39747	0.393974	0.391442	0.400134	0.364984	0.37215	0.370766	0.377614	0.371545	0.375457	0.38051	0.375625	0.368538	0.38622	0.373301	0.367777	0.375607	0.403678	0.399542	0.399719	0.378458	0.386383	0.413529	0.354181
Massacre_at_Paris.Marlowe	0.400591	0.426749	0.419351	0.41516	0.408553	0.380404	0.388635	0.404416	0.391057	0.416851	0.390861	0.395768	0.408674	0.399619	0.395908	0.404978	0.405362	0.386709	0.409989	0.411959	0.40495	0.41448	0.408799	0.409592	0.407036	0.419246	0.414939	0.426025	0.421672	0.408756	0.405812	0.405968	0.412787	0.423224	0.419373	0.424062	0.406914	0.401369	0.432173	0.423402	0.420583	0.416328	0.427882	0.433645	0.431785	0.400663	0.417189	0.41514	0.398183
Tamburlaine_Part_1.Marlowe	0.432186	0.417458	0.436641	0.426578	0.426826	0.408114	0.393983	0.403496	0.396913	0.400995	0.419441	0.440227	0.438218	0.423671	0.403368	0.431169	0.424941	0.412125	0.414466	0.416943	0.428858	0.444341	0.429896	0.413751	0.448149	0.417851	0.448391	0.428407	0.423961	0.433422	0.425649	0.428966	0.435671	0.45472	0.446225	0.457401	0.421588	0.42222	0.459695	0.455365	0.449969	0.442834	0.433158	0.448205	0.438886	0.435181	0.434584	0.426681	0.433337
Tamburlaine_Part_2.Marlowe	0.425019	0.425152	0.438861	0.427972	0.429338	0.408451	0.393454	0.402318	0.395928	0.402748	0.420104	0.439989	0.436133	0.4258	0.407071	0.432661	0.425155	0.408064	0.415669	0.417749	0.427254	0.439514	0.422537	0.407462	0.44673	0.412522	0.450172	0.421309	0.418129	0.430438	0.424696	0.427988	0.431332	0.450033	0.442383	0.451543	0.421098	0.419398	0.459406	0.456114	0.444453	0.43863	0.431103	0.446416	0.438532	0.430875	0.432	0.42797	0.431301
Antiquary.Marmion	0.357396	0.416682	0.336497	0.390877	0.339128	0.362229	0.361435	0.381728	0.38233	0.39568	0.34143	0.348126	0.337359	0.339713	0.369251	0.352059	0.345322	0.370482	0.403047	0.364068	0.345083	0.354194	0.382671	0.384395	0.384587	0.395276	0.387336	0.377109	0.396249	0.338126	0.33907	0.342072	0.362544	0.344315	0.356902	0.351648	0.346922	0.335236	0.348502	0.335485	0.336494	0.349454	0.371781	0.355133	0.363072	0.346816	0.348919	0.388267	0.340744
Antonio_s_Revenge.Marston	0.412621	0.437741	0.43682	0.418165	0.415655	0.411697	0.399836	0.4302	0.428094	0.427248	0.39849	0.418194	0.415062	0.414185	0.415204	0.415833	0.408128	0.396633	0.426148	0.421427	0.41608	0.414309	0.421436	0.406509	0.429317	0.428352	0.438255	0.428005	0.417367	0.415905	0.419647	0.416591	0.415376	0.422056	0.428813	0.432439	0.417945	0.407401	0.439287	0.434629	0.427428	0.418451	0.411429	0.42526	0.424037	0.392445	0.406678	0.433418	0.393038
Sophonisba.Marston	0.436912	0.422165	0.4495	0.419227	0.433057	0.424936	0.401209	0.424816	0.42522	0.4121	0.420242	0.442316	0.440096	0.432146	0.40525	0.436427	0.42297	0.417453	0.412565	0.419783	0.433739	0.436735	0.428076	0.418389	0.453423	0.420682	0.447362	0.428705	0.415639	0.426777	0.422594	0.427947	0.425994	0.443984	0.443262	0.4443	0.417954	0.422859	0.456033	0.451142	0.442515	0.438437	0.41712	0.440465	0.436182	0.417325	0.426256	0.429709	0.417081
Roman_Actor_.Massinger	0.392794	0.404067	0.382477	0.383761	0.376515	0.387565	0.359709	0.382434	0.373063	0.374791	0.375646	0.398411	0.38957	0.372931	0.362718	0.391595	0.367763	0.379238	0.381395	0.360617	0.376198	0.392679	0.395116	0.386415	0.417498	0.392745	0.411706	0.39898	0.397117	0.37891	0.363532	0.37846	0.38944	0.393206	0.39546	0.392578	0.361414	0.361473	0.403142	0.387291	0.387689	0.387893	0.364316	0.384147	0.381305	0.363358	0.366443	0.383939	0.369007
Unnatural_Combat_.Massinger	0.373693	0.404415	0.362005	0.374966	0.354163	0.371807	0.352095	0.369323	0.365323	0.375355	0.354004	0.373393	0.365704	0.35551	0.354387	0.367794	0.350052	0.367213	0.390307	0.3497	0.362452	0.371789	0.388215	0.380301	0.399862	0.386361	0.395438	0.386032	0.389043	0.357711	0.3465	0.350994	0.372568	0.368029	0.373147	0.372274	0.353069	0.344783	0.375469	0.364542	0.359167	0.364332	0.357624	0.365086	0.363024	0.351827	0.349253	0.374555	0.345624
Chaste_Maid_in_Cheapside.Middleton	0.344446	0.440249	0.352006	0.401529	0.35518	0.36978	0.379471	0.414131	0.412296	0.41084	0.357514	0.346253	0.339453	0.353594	0.388324	0.357082	0.361779	0.37754	0.412567	0.390989	0.361563	0.333537	0.374981	0.377449	0.365799	0.394464	0.39304	0.380992	0.399407	0.332821	0.354964	0.347193	0.351552	0.337319	0.354424	0.347995	0.363072	0.347446	0.351988	0.333794	0.331352	0.350703	0.395514	0.37792	0.385706	0.366036	0.367622	0.418102	0.339379
Five_Gallants.Middleton	0.354946	0.446216	0.350193	0.410277	0.359404	0.375475	0.386407	0.416557	0.412444	0.415711	0.362798	0.351918	0.340424	0.359671	0.395571	0.357389	0.368631	0.386123	0.424967	0.394171	0.358634	0.338311	0.38202	0.383199	0.37017	0.398835	0.391044	0.392837	0.412411	0.348476	0.363311	0.354665	0.369603	0.350975	0.368614	0.356904	0.377823	0.36415	0.362687	0.343332	0.348844	0.364255	0.402077	0.378659	0.391446	0.374334	0.375621	0.417888	0.352759
Game_at_Chess.Middleton	0.400076	0.435847	0.386961	0.413256	0.391047	0.403792	0.384936	0.40157	0.399701	0.40422	0.391847	0.403248	0.392492	0.389773	0.385978	0.396644	0.386317	0.399994	0.419664	0.391851	0.388562	0.392126	0.398377	0.405301	0.422299	0.400317	0.424202	0.408113	0.409228	0.38344	0.382623	0.384034	0.399424	0.39578	0.398957	0.393256	0.392179	0.382132	0.406456	0.395932	0.387781	0.388689	0.396267	0.393829	0.398214	0.387453	0.384834	0.403408	0.384189
Hengist.Middleton	0.364932	0.415771	0.355595	0.389348	0.361206	0.365978	0.356694	0.380153	0.374563	0.386026	0.350077	0.361023	0.359097	0.352023	0.361984	0.354611	0.357364	0.370997	0.395602	0.368867	0.358758	0.353205	0.373354	0.377043	0.381151	0.385118	0.389806	0.378462	0.392367	0.342595	0.352066	0.347558	0.363	0.36099	0.365792	0.360759	0.355967	0.343971	0.366426	0.355229	0.355075	0.36	0.37525	0.372738	0.37393	0.352363	0.361359	0.387126	0.346434
Mad_World.Middleton	0.351058	0.439551	0.352941	0.401107	0.354332	0.372466	0.374922	0.409436	0.406136	0.408341	0.348315	0.344751	0.336078	0.347836	0.386267	0.347708	0.357226	0.378916	0.417307	0.38726	0.353943	0.335085	0.383642	0.383629	0.367575	0.400857	0.397	0.388769	0.403729	0.341642	0.356892	0.348302	0.362735	0.346841	0.362311	0.352008	0.367436	0.347491	0.355314	0.342954	0.340119	0.357157	0.395631	0.377007	0.382837	0.361584	0.367134	0.415896	0.342006
Michaelmas_Term.Middleton	0.345904	0.436551	0.343569	0.398681	0.350733	0.364093	0.380376	0.407213	0.404694	0.410422	0.351565	0.343863	0.336241	0.352464	0.386039	0.351387	0.362138	0.379013	0.415396	0.385128	0.353217	0.330488	0.377324	0.380643	0.365545	0.395998	0.381501	0.38832	0.408283	0.342993	0.358468	0.348758	0.366816	0.342411	0.359852	0.354816	0.365905	0.352468	0.35494	0.334548	0.338673	0.359183	0.399776	0.37667	0.386408	0.367174	0.370409	0.412935	0.343611
More_Dissemblers.Middleton	0.360069	0.417354	0.349859	0.38332	0.348961	0.366074	0.36006	0.390815	0.387	0.388993	0.341168	0.350195	0.337893	0.340921	0.371768	0.345995	0.348403	0.371296	0.398463	0.369037	0.353906	0.34859	0.383356	0.378331	0.380189	0.393981	0.387988	0.37258	0.388191	0.332987	0.341988	0.335878	0.352335	0.341633	0.351497	0.347884	0.3423	0.335287	0.348157	0.344554	0.337101	0.340198	0.371926	0.358025	0.365641	0.344314	0.35007	0.392469	0.338051
Nice_Valour.Middleton	0.36009	0.425212	0.354359	0.392311	0.35486	0.367975	0.36833	0.391617	0.391642	0.398713	0.346597	0.3535	0.347144	0.345939	0.36875	0.349248	0.353621	0.380254	0.413752	0.382329	0.363779	0.349036	0.384281	0.38243	0.383403	0.402556	0.384677	0.374119	0.400656	0.327486	0.339733	0.333409	0.35164	0.343986	0.353759	0.344006	0.346854	0.336648	0.353865	0.340967	0.339685	0.345467	0.38121	0.365567	0.375239	0.35385	0.360617	0.404015	0.345011
No_Wit.Middleton	0.344467	0.423039	0.333555	0.388624	0.341508	0.359332	0.361622	0.393296	0.390953	0.39328	0.338433	0.340554	0.332035	0.342597	0.371039	0.340502	0.346166	0.368365	0.404678	0.370342	0.346844	0.330885	0.369412	0.369629	0.367994	0.386412	0.38178	0.369478	0.390714	0.32457	0.340437	0.333496	0.349553	0.329096	0.349768	0.337994	0.347182	0.330418	0.339589	0.323114	0.325209	0.338459	0.379917	0.360855	0.367264	0.351855	0.352735	0.398338	0.331841
Phoenix.Middleton	0.34789	0.420667	0.346817	0.385703	0.339159	0.354165	0.357921	0.382671	0.377376	0.389648	0.338502	0.344426	0.334108	0.338645	0.363621	0.342452	0.350746	0.361047	0.403102	0.370341	0.341926	0.332281	0.367346	0.369647	0.365415	0.385674	0.376866	0.378949	0.39812	0.340228	0.347855	0.340111	0.356482	0.34179	0.356258	0.353751	0.352905	0.339459	0.358984	0.338381	0.339875	0.345845	0.377527	0.363494	0.370342	0.344057	0.354268	0.38874	0.333729
Puritan.Middleton	0.350751	0.446366	0.352653	0.409786	0.358961	0.368963	0.388694	0.411706	0.409988	0.414644	0.357565	0.354143	0.339642	0.361348	0.39171	0.352858	0.368209	0.379969	0.426296	0.399406	0.360506	0.350171	0.382123	0.385542	0.374393	0.405966	0.387765	0.387416	0.416046	0.348968	0.36434	0.359683	0.364949	0.349696	0.361649	0.35873	0.373359	0.360532	0.364649	0.343106	0.346661	0.361213	0.406034	0.384847	0.398518	0.373762	0.378497	0.421298	0.354371
Revenger_s_Tragedy.Middleton	0.372081	0.417734	0.375562	0.380799	0.361825	0.365505	0.362692	0.394108	0.389871	0.399308	0.345575	0.367132	0.358545	0.350578	0.373215	0.36044	0.356574	0.357886	0.400406	0.375078	0.358824	0.349229	0.373778	0.371712	0.382543	0.382482	0.396117	0.385263	0.395	0.354221	0.36104	0.350966	0.366489	0.364747	0.374866	0.368812	0.362773	0.344296	0.376873	0.366503	0.365374	0.364408	0.378865	0.37555	0.385688	0.34804	0.36879	0.400048	0.340793
Second_Maiden_s_Tragedy.Middleton	0.363382	0.418032	0.372295	0.377776	0.363296	0.365237	0.358431	0.400562	0.392651	0.399025	0.351171	0.362229	0.35438	0.359897	0.372832	0.360878	0.360156	0.366373	0.392311	0.375074	0.365726	0.352663	0.376478	0.374854	0.381193	0.395247	0.387314	0.379087	0.380107	0.338101	0.352746	0.346376	0.352951	0.35004	0.36425	0.363016	0.352928	0.333486	0.36643	0.361202	0.351125	0.350569	0.375991	0.377254	0.382373	0.350535	0.3555	0.395256	0.338755
Trick_to_Catch_the_Old_One.Middleton	0.35111	0.447087	0.354112	0.405455	0.356691	0.367749	0.391141	0.416641	0.413786	0.416436	0.360054	0.353132	0.339198	0.362999	0.395284	0.361827	0.3671	0.382211	0.421795	0.396717	0.364842	0.347876	0.386021	0.391739	0.371876	0.414039	0.389662	0.396134	0.414693	0.349355	0.366007	0.35746	0.372835	0.345266	0.367521	0.358626	0.380376	0.360481	0.363501	0.337258	0.343929	0.360255	0.404618	0.380166	0.392153	0.370378	0.37137	0.417664	0.345533
Widow.Middleton	0.34325	0.448337	0.340289	0.405458	0.350793	0.361918	0.387258	0.416467	0.414707	0.414523	0.349405	0.336828	0.330584	0.359395	0.392415	0.352277	0.360234	0.384564	0.425014	0.391809	0.363252	0.339704	0.383841	0.3893	0.369354	0.411032	0.379927	0.377754	0.40875	0.322365	0.342683	0.335892	0.351761	0.325182	0.34197	0.333473	0.351984	0.339401	0.334807	0.325748	0.321789	0.338118	0.404174	0.37685	0.386348	0.363255	0.36784	0.421793	0.335551
Witch_validated.Middleton	0.358219	0.428559	0.361442	0.39117	0.359432	0.368263	0.367909	0.402948	0.399095	0.399455	0.350499	0.353212	0.34761	0.349271	0.373597	0.35662	0.352011	0.370789	0.401952	0.380135	0.356896	0.345926	0.380158	0.380936	0.378411	0.397976	0.390899	0.384133	0.392791	0.335128	0.351209	0.344645	0.355897	0.344586	0.357939	0.347988	0.355445	0.340699	0.353955	0.341684	0.338992	0.347868	0.381759	0.37299	0.380453	0.350695	0.360771	0.403885	0.332949
Women_Beware_Women.Middleton	0.352784	0.414949	0.338534	0.378742	0.338001	0.35498	0.350678	0.384631	0.384981	0.384767	0.331778	0.340229	0.331147	0.336003	0.359081	0.338469	0.340596	0.366123	0.393044	0.364915	0.346864	0.333068	0.368658	0.363741	0.37413	0.380434	0.384064	0.365461	0.381305	0.317298	0.331308	0.3227	0.343575	0.327905	0.344738	0.337502	0.333772	0.321077	0.331554	0.326785	0.317058	0.332925	0.366921	0.353332	0.361295	0.339141	0.345755	0.391113	0.32414
Yorkshire_Tragedy.Middleton	0.385865	0.451995	0.396516	0.41273	0.390031	0.392698	0.40265	0.433146	0.428535	0.43004	0.390923	0.389436	0.385784	0.399256	0.412284	0.397503	0.395429	0.397379	0.431493	0.418106	0.403459	0.384671	0.408453	0.402271	0.404656	0.427746	0.417379	0.414104	0.425637	0.384982	0.396503	0.391994	0.399558	0.383067	0.400812	0.400271	0.400235	0.389652	0.408905	0.390008	0.387703	0.3901	0.422835	0.418198	0.424507	0.392132	0.403839	0.442871	0.374918
Summer_s_Last_Will_and_Testament.Nashe	0.38802	0.428838	0.387558	0.415347	0.386402	0.392435	0.387485	0.400869	0.401109	0.409321	0.394263	0.398073	0.384126	0.391366	0.392089	0.391367	0.395879	0.396778	0.413454	0.409683	0.384249	0.38467	0.387887	0.390795	0.409405	0.400543	0.407568	0.410542	0.404636	0.397995	0.40247	0.397904	0.403042	0.405329	0.406857	0.411882	0.398058	0.388497	0.415934	0.396092	0.397386	0.406559	0.412862	0.406898	0.414474	0.405314	0.393394	0.418367	0.396482
Arraignment_of_Paris.Peele	0.431102	0.43465	0.436292	0.424467	0.425451	0.415579	0.426195	0.441518	0.438668	0.43853	0.42527	0.426785	0.423918	0.42333	0.430786	0.429512	0.422178	0.431747	0.429023	0.437002	0.431471	0.442011	0.448387	0.424611	0.444914	0.447535	0.432847	0.449073	0.406543	0.43172	0.433407	0.437008	0.43486	0.444345	0.441589	0.443844	0.429403	0.426006	0.44505	0.448396	0.441016	0.437279	0.44083	0.445572	0.44623	0.437177	0.430221	0.457299	0.423837
Battle_of_Alcazar.Peele	0.458661	0.445091	0.471615	0.460202	0.46191	0.441061	0.432535	0.433343	0.422857	0.436188	0.456654	0.472355	0.469449	0.456324	0.431574	0.467079	0.453811	0.438612	0.438773	0.447848	0.460602	0.476624	0.451065	0.447575	0.475521	0.445979	0.46988	0.460248	0.452336	0.469524	0.45911	0.46527	0.469791	0.485501	0.476075	0.484652	0.458232	0.452981	0.495496	0.487801	0.483387	0.472229	0.458976	0.472996	0.465219	0.458397	0.460283	0.436723	0.461454
Edward_I.Peele	0.376062	0.417331	0.398637	0.404068	0.387435	0.368411	0.380791	0.403244	0.394475	0.409557	0.378016	0.382603	0.383867	0.385933	0.390982	0.389945	0.384011	0.375571	0.404677	0.398309	0.38629	0.388956	0.39297	0.38095	0.386393	0.40155	0.403228	0.404588	0.399977	0.387122	0.391047	0.387377	0.392433	0.397321	0.400715	0.408887	0.396997	0.381792	0.411366	0.401539	0.395672	0.394733	0.400819	0.40484	0.409408	0.381606	0.392842	0.393854	0.375418
King_David_and_Fair_Bathsheba.Peele	0.445999	0.441164	0.465456	0.439586	0.452024	0.429669	0.416455	0.430046	0.423956	0.431048	0.447392	0.457754	0.453634	0.448754	0.430952	0.455373	0.445268	0.42557	0.43276	0.443512	0.456106	0.464053	0.451113	0.434444	0.464557	0.448116	0.465529	0.455751	0.424911	0.456677	0.458314	0.454934	0.453474	0.470711	0.468494	0.479913	0.451974	0.44031	0.48871	0.483449	0.474639	0.459293	0.444085	0.466803	0.461799	0.450012	0.4502	0.448786	0.447133
Old_Wives_Tale.Peele	0.36811	0.458221	0.386926	0.422867	0.388202	0.375779	0.407593	0.434327	0.431253	0.434877	0.388194	0.36891	0.373202	0.394163	0.416986	0.389894	0.396198	0.394232	0.428935	0.423371	0.394739	0.378853	0.406015	0.393392	0.387965	0.425818	0.401069	0.414981	0.406609	0.384746	0.398577	0.395097	0.389747	0.382713	0.392807	0.397053	0.40195	0.390551	0.398054	0.381771	0.379329	0.390995	0.434523	0.420189	0.425412	0.40651	0.404685	0.445648	0.378786
Two_Angry_Women_of_Abington.Porter__Henry	0.333382	0.43839	0.362232	0.387486	0.352655	0.355168	0.383388	0.421656	0.413309	0.418368	0.345447	0.328738	0.33059	0.361574	0.392657	0.350929	0.365432	0.36911	0.413072	0.395741	0.35949	0.341171	0.386158	0.380448	0.351569	0.409756	0.375875	0.375333	0.392366	0.329291	0.350341	0.341805	0.3448	0.326278	0.339602	0.338924	0.352914	0.347841	0.335357	0.341383	0.32929	0.346796	0.400507	0.386574	0.391339	0.369116	0.36946	0.424705	0.333595
All_s_Lost_by_Lust.Rowley	0.35792	0.419244	0.373214	0.379666	0.364749	0.363183	0.363786	0.402456	0.394987	0.401349	0.351399	0.360668	0.35864	0.361619	0.378055	0.368372	0.353698	0.364234	0.404161	0.368734	0.361121	0.351285	0.36924	0.36621	0.376074	0.384948	0.395624	0.377113	0.388428	0.344211	0.352453	0.350222	0.353692	0.35667	0.365974	0.365678	0.358334	0.337571	0.370463	0.361375	0.353083	0.355242	0.371714	0.376267	0.378561	0.350239	0.358467	0.389908	0.336228
New_Wonder.Rowley	0.333963	0.427919	0.344547	0.384425	0.343361	0.354379	0.371813	0.399438	0.393547	0.403484	0.345659	0.348168	0.338753	0.3551	0.378945	0.356881	0.356301	0.364929	0.408145	0.374411	0.354668	0.329793	0.361399	0.366498	0.355726	0.3884	0.37888	0.385543	0.395341	0.338713	0.352889	0.34337	0.362018	0.338856	0.357251	0.355302	0.362918	0.341276	0.357401	0.337364	0.335713	0.351118	0.387085	0.373184	0.377867	0.355401	0.360959	0.396674	0.333717
All_s_Well.Shakespeare	0.34226	0.40976	0.347767	0.370452	0.343207	0.346768	0.34922	0.373929	0.366875	0.380299	0.331919	0.339196	0.335331	0.335031	0.356049	0.339265	0.334228	0.356111	0.389703	0.360096	0.343447	0.340681	0.37318	0.366642	0.360817	0.384825	0.374249	0.37531	0.385039	0.333325	0.344744	0.335569	0.351584	0.346892	0.359317	0.353645	0.349966	0.335908	0.361304	0.34561	0.339884	0.348944	0.365846	0.360799	0.361934	0.336283	0.347807	0.378051	0.326117
Antony_and_Cleopatra.Shakespeare	0.370157	0.407644	0.379307	0.385914	0.371773	0.369628	0.365401	0.390089	0.387278	0.388505	0.365128	0.375414	0.369021	0.369203	0.369221	0.372975	0.363537	0.375175	0.382785	0.380862	0.375305	0.370658	0.383569	0.380598	0.390361	0.390695	0.395913	0.380658	0.394986	0.362875	0.369	0.365069	0.366296	0.377089	0.375236	0.383866	0.365951	0.362418	0.394521	0.378335	0.374166	0.370942	0.383979	0.389614	0.388997	0.369801	0.374912	0.400364	0.359719
As_You_Like_It.Shakespeare	0.336933	0.418229	0.348186	0.379961	0.336244	0.348719	0.364185	0.386142	0.38509	0.400988	0.337284	0.334201	0.329836	0.343922	0.367421	0.344458	0.350168	0.356632	0.398264	0.376974	0.344457	0.340693	0.372129	0.361946	0.361694	0.392309	0.372111	0.383564	0.379677	0.34239	0.355012	0.3483	0.357625	0.346268	0.359791	0.361267	0.360517	0.345375	0.359039	0.340893	0.339957	0.35528	0.381941	0.368496	0.377777	0.350867	0.351115	0.397951	0.332721
Comedy_of_Errors.Shakespeare	0.355064	0.43153	0.374841	0.393184	0.364352	0.363865	0.38569	0.410024	0.405701	0.414758	0.368085	0.358388	0.354747	0.371918	0.390501	0.376312	0.372864	0.373812	0.409149	0.391581	0.370907	0.35651	0.3838	0.379979	0.375259	0.409893	0.393093	0.406591	0.398228	0.365942	0.38204	0.377244	0.381507	0.36689	0.381329	0.382293	0.384955	0.373964	0.387163	0.368535	0.361942	0.371357	0.406415	0.393794	0.394001	0.375381	0.381509	0.421366	0.353217
Coriolanus.Shakespeare	0.35852	0.406569	0.357065	0.388246	0.356638	0.365845	0.362959	0.375265	0.374722	0.376285	0.359735	0.371519	0.361018	0.362273	0.358398	0.362693	0.359042	0.371915	0.392064	0.374511	0.364325	0.364597	0.376529	0.385479	0.388605	0.380266	0.382619	0.368807	0.3989	0.359978	0.36012	0.353739	0.372811	0.37707	0.372762	0.375211	0.357192	0.359896	0.387275	0.362052	0.367398	0.375932	0.386292	0.383785	0.382401	0.373232	0.371781	0.391296	0.362111
Cymbeline.Shakespeare	0.350461	0.392	0.356151	0.363263	0.349727	0.350828	0.343634	0.370259	0.367658	0.372887	0.337397	0.352478	0.346302	0.344426	0.348143	0.35462	0.339255	0.350229	0.377614	0.355919	0.350229	0.346611	0.366529	0.356362	0.371284	0.373626	0.37644	0.371729	0.374171	0.341925	0.348832	0.34894	0.355551	0.355407	0.360338	0.362124	0.347726	0.341892	0.369214	0.356126	0.350685	0.357953	0.358604	0.367611	0.366137	0.342527	0.346947	0.374653	0.333433
Hamlet.Shakespeare	0.358201	0.405912	0.3637	0.38018	0.351952	0.355519	0.351265	0.375158	0.367152	0.383636	0.341669	0.352639	0.354546	0.344721	0.357864	0.353412	0.349656	0.355312	0.39189	0.371783	0.352053	0.356169	0.372	0.370139	0.378627	0.375537	0.388533	0.38607	0.389637	0.35463	0.361344	0.356461	0.36697	0.362272	0.373088	0.373038	0.366724	0.353069	0.38042	0.362192	0.359608	0.369151	0.370825	0.370787	0.373567	0.349314	0.355824	0.379766	0.343928
Henry_IV_Part_1.Shakespeare	0.350191	0.423325	0.369689	0.393642	0.368366	0.364494	0.370121	0.390302	0.385196	0.396587	0.362758	0.364976	0.356745	0.367058	0.374942	0.365139	0.370577	0.365174	0.404101	0.388209	0.363988	0.356528	0.367816	0.373434	0.369359	0.389225	0.385727	0.38073	0.393235	0.356702	0.368856	0.36355	0.368548	0.368411	0.370338	0.375995	0.370552	0.362207	0.38815	0.372077	0.363244	0.368149	0.389544	0.383336	0.386244	0.363801	0.369148	0.386469	0.360286
Henry_IV_Part_2.Shakespeare	0.344999	0.422282	0.363403	0.395082	0.358428	0.356843	0.362923	0.383388	0.378793	0.394013	0.350453	0.352234	0.349219	0.357692	0.370365	0.354893	0.361884	0.362786	0.404826	0.382421	0.3578	0.351094	0.372876	0.373251	0.359477	0.386626	0.382351	0.384314	0.395518	0.35444	0.365573	0.356853	0.367183	0.361424	0.372744	0.373076	0.374079	0.354868	0.382674	0.362402	0.360319	0.36615	0.385472	0.379953	0.384182	0.362748	0.36449	0.384532	0.353192
Henry_V.Shakespeare	0.36978	0.418287	0.37972	0.405552	0.37817	0.373829	0.368897	0.376248	0.370457	0.38849	0.375374	0.381198	0.374031	0.37163	0.367477	0.372901	0.376674	0.375936	0.406005	0.385852	0.369877	0.377734	0.379755	0.381569	0.392192	0.377956	0.400612	0.392608	0.408866	0.381283	0.379915	0.379267	0.383689	0.391233	0.393507	0.396149	0.38663	0.377301	0.405409	0.389372	0.386621	0.392335	0.389253	0.393528	0.392085	0.378559	0.385958	0.374509	0.382609
Julius_Caesar.Shakespeare	0.363636	0.412995	0.376557	0.396393	0.373974	0.371156	0.373185	0.396024	0.392946	0.38431	0.365934	0.372885	0.370346	0.373577	0.373758	0.374694	0.3749	0.376472	0.391377	0.388867	0.380972	0.374723	0.389165	0.385299	0.38902	0.393514	0.389203	0.381985	0.396	0.364613	0.370084	0.364945	0.373815	0.377873	0.377433	0.380684	0.362118	0.369142	0.392134	0.374647	0.374357	0.38086	0.400278	0.397231	0.39705	0.378296	0.38342	0.409744	0.362919
King_John.Shakespeare	0.367291	0.404063	0.388971	0.382709	0.377097	0.368607	0.364363	0.381378	0.375089	0.38551	0.370207	0.381757	0.378015	0.376464	0.367275	0.38344	0.371741	0.362569	0.385752	0.377706	0.37501	0.379711	0.374732	0.369991	0.388344	0.377795	0.397881	0.393045	0.383062	0.375855	0.380562	0.379983	0.385433	0.385237	0.390683	0.396062	0.386771	0.370677	0.408085	0.390579	0.38271	0.38552	0.378736	0.393682	0.390017	0.366504	0.376234	0.372477	0.363557
King_Lear_1608.Shakespeare	0.350471	0.408112	0.364466	0.382587	0.352659	0.354408	0.351162	0.38072	0.370034	0.386571	0.341288	0.351269	0.349057	0.351675	0.360631	0.358613	0.351483	0.3501	0.390122	0.371517	0.355054	0.347662	0.368032	0.360775	0.370092	0.380452	0.381174	0.377113	0.382646	0.347705	0.354118	0.350318	0.356496	0.354574	0.362469	0.371104	0.363501	0.343259	0.375476	0.357759	0.354031	0.355207	0.3692	0.371317	0.379165	0.345042	0.353627	0.380551	0.339831
Love_s_Labours_Lost.Shakespeare	0.370791	0.41737	0.373873	0.39258	0.367203	0.36613	0.370085	0.39429	0.393836	0.406785	0.35842	0.35848	0.363898	0.360111	0.376155	0.362993	0.366433	0.379065	0.409487	0.38776	0.36045	0.362978	0.382359	0.368114	0.383642	0.392095	0.391431	0.400224	0.395393	0.369555	0.378495	0.375451	0.378335	0.377366	0.385474	0.384949	0.383552	0.368915	0.387684	0.376494	0.373913	0.37888	0.389999	0.382994	0.390142	0.367341	0.369668	0.402825	0.363962
Merchant_of_Venice.Shakespeare	0.344101	0.420106	0.35701	0.385788	0.350783	0.351243	0.364109	0.388287	0.382731	0.397737	0.342774	0.34052	0.340861	0.349532	0.37176	0.348818	0.352678	0.361336	0.399608	0.378922	0.34875	0.347167	0.375504	0.370708	0.364608	0.393789	0.37753	0.391632	0.388309	0.355073	0.364044	0.35848	0.366627	0.355926	0.367787	0.365464	0.366614	0.353457	0.373336	0.354596	0.353192	0.361031	0.383359	0.374575	0.378066	0.353966	0.359906	0.394399	0.340623
Merry_Wives.Shakespeare	0.350714	0.461458	0.366472	0.420506	0.365857	0.374783	0.394294	0.422936	0.420924	0.43189	0.36744	0.348817	0.34513	0.366881	0.407476	0.363197	0.376179	0.387374	0.438261	0.406467	0.370474	0.35456	0.395921	0.394752	0.370477	0.41681	0.398845	0.40659	0.424351	0.35961	0.378729	0.374158	0.378586	0.35911	0.375924	0.368029	0.39089	0.373467	0.373947	0.353903	0.350576	0.373721	0.418135	0.399147	0.404126	0.383262	0.386495	0.43086	0.355977
Midsummer_Night_s_Dream.Shakespeare	0.368238	0.416603	0.382113	0.393969	0.375898	0.372068	0.379917	0.404495	0.405526	0.409031	0.36371	0.366846	0.365733	0.374939	0.387773	0.374961	0.375521	0.374966	0.405697	0.395124	0.375305	0.373616	0.391084	0.374071	0.388569	0.396745	0.392241	0.399362	0.375425	0.370902	0.381924	0.378862	0.380443	0.378427	0.383238	0.387589	0.386062	0.373603	0.392775	0.381086	0.37465	0.379505	0.400273	0.395766	0.397252	0.377562	0.376527	0.42062	0.367838
Much_Ado_about_Nothing.Shakespeare	0.343386	0.423295	0.355382	0.382179	0.343615	0.350346	0.361521	0.394388	0.391065	0.403539	0.335945	0.324007	0.325382	0.3351	0.373627	0.336087	0.345191	0.359824	0.406362	0.380807	0.348877	0.339658	0.385478	0.37119	0.359039	0.399617	0.371712	0.3881	0.394318	0.339996	0.354815	0.349478	0.355793	0.346257	0.359939	0.354252	0.356534	0.346969	0.351346	0.340184	0.336421	0.358611	0.385498	0.372705	0.376314	0.355083	0.357918	0.405175	0.332472
Othello.Shakespeare	0.343836	0.409925	0.359405	0.371447	0.343139	0.3522	0.356846	0.389135	0.383144	0.389031	0.331428	0.338126	0.331581	0.34197	0.364902	0.345982	0.341456	0.352783	0.393469	0.367206	0.35099	0.3373	0.375638	0.368574	0.369113	0.387292	0.380178	0.379448	0.383341	0.333341	0.348217	0.341929	0.348009	0.344218	0.355387	0.353001	0.351464	0.341817	0.358474	0.34648	0.33758	0.348271	0.375228	0.368373	0.370692	0.3417	0.355687	0.397045	0.323875
Richard_II.Shakespeare	0.381228	0.401854	0.399487	0.385244	0.389836	0.372944	0.368111	0.385466	0.375566	0.395974	0.374756	0.392668	0.391405	0.383672	0.373065	0.393242	0.384745	0.366701	0.387626	0.383912	0.382891	0.39232	0.380624	0.374477	0.393234	0.388769	0.400602	0.402038	0.385666	0.391402	0.39064	0.386066	0.394106	0.397031	0.401335	0.409085	0.38741	0.377545	0.420359	0.407357	0.401392	0.393152	0.387468	0.404369	0.40144	0.373623	0.383664	0.375568	0.375999
Richard_III.Shakespeare	0.357963	0.400313	0.382623	0.373399	0.372153	0.352751	0.358993	0.384033	0.373494	0.387858	0.353045	0.362864	0.366707	0.366237	0.366047	0.369234	0.366491	0.344717	0.382191	0.371084	0.369018	0.373946	0.379502	0.36984	0.374207	0.390207	0.38537	0.390202	0.385434	0.370755	0.371975	0.367372	0.375004	0.378722	0.384888	0.3926	0.370641	0.360458	0.397364	0.383344	0.381231	0.378813	0.378244	0.392252	0.385691	0.35565	0.371648	0.376344	0.3479
Romeo_and_Juliet.Shakespeare	0.349467	0.415832	0.374829	0.377456	0.364407	0.360228	0.367615	0.409451	0.401617	0.402215	0.355449	0.355708	0.347365	0.363625	0.384345	0.365317	0.35762	0.357016	0.390887	0.379006	0.369078	0.352279	0.374372	0.359128	0.366058	0.390202	0.387533	0.388654	0.37111	0.356263	0.371683	0.367916	0.364922	0.358257	0.369395	0.375052	0.374127	0.357963	0.38268	0.36879	0.358546	0.36119	0.386426	0.386539	0.388866	0.359589	0.367332	0.409551	0.343453
Taming_of_the_Shrew.Shakespeare	0.34225	0.441041	0.356437	0.399289	0.351068	0.351143	0.382871	0.416669	0.41212	0.417315	0.346873	0.333182	0.334503	0.359179	0.393408	0.353755	0.361796	0.371507	0.417786	0.390911	0.360328	0.34082	0.388751	0.378595	0.359852	0.408321	0.388113	0.398057	0.400998	0.353379	0.366344	0.357883	0.364519	0.347922	0.36675	0.362587	0.375488	0.356308	0.358309	0.343561	0.338179	0.362885	0.401761	0.383458	0.390693	0.365762	0.371411	0.418202	0.336842
Tempest.Shakespeare	0.360298	0.4219	0.373159	0.395281	0.372821	0.369314	0.371534	0.395724	0.394569	0.399125	0.362434	0.37159	0.367749	0.373157	0.376627	0.376481	0.370848	0.368201	0.401266	0.38404	0.372039	0.367757	0.372064	0.373442	0.386191	0.394113	0.390343	0.384734	0.382332	0.357269	0.366099	0.363306	0.370143	0.366817	0.369084	0.3769	0.371541	0.355297	0.384925	0.372757	0.364851	0.369079	0.385111	0.382784	0.388947	0.369608	0.364448	0.401086	0.357001
Troilus_and_Cressida.Shakespeare	0.367802	0.4129	0.379116	0.393971	0.365307	0.371137	0.365799	0.389133	0.390779	0.392682	0.35558	0.363525	0.360046	0.362643	0.367898	0.364356	0.362365	0.372655	0.401786	0.384654	0.369583	0.367021	0.382963	0.3778	0.384672	0.389229	0.395828	0.386229	0.396652	0.359851	0.368601	0.365038	0.366192	0.374725	0.379082	0.382552	0.37298	0.368394	0.386753	0.37435	0.369803	0.376926	0.386017	0.38348	0.387552	0.362628	0.373722	0.402472	0.354941
Twelfth_Night.Shakespeare	0.343166	0.428841	0.361876	0.384604	0.348714	0.352696	0.367292	0.397153	0.396143	0.403911	0.339999	0.337363	0.331152	0.345408	0.376123	0.34415	0.346516	0.360911	0.407295	0.378435	0.349935	0.342625	0.380209	0.371753	0.365946	0.401386	0.380276	0.387614	0.391361	0.342769	0.35449	0.352188	0.35658	0.342509	0.358803	0.356474	0.363508	0.347707	0.358868	0.342191	0.345418	0.351772	0.380671	0.368417	0.374205	0.343651	0.352911	0.403132	0.333989
Two_Gentlemen_of_Verona.Shakespeare	0.354801	0.421391	0.374175	0.37649	0.361187	0.358757	0.374195	0.408568	0.402425	0.411392	0.347625	0.348277	0.344775	0.354987	0.381719	0.356594	0.354673	0.366457	0.401885	0.38088	0.359974	0.353071	0.392792	0.374036	0.372962	0.406431	0.388936	0.396943	0.389253	0.355049	0.367395	0.362227	0.369227	0.355484	0.371606	0.371125	0.37007	0.357391	0.367695	0.358806	0.353723	0.364784	0.389414	0.386439	0.389355	0.356413	0.36569	0.413801	0.335793
Winter_s_Tale.Shakespeare	0.340084	0.408248	0.346552	0.37151	0.342908	0.350322	0.35123	0.380326	0.372995	0.38329	0.336949	0.344881	0.340015	0.342471	0.357403	0.348745	0.34092	0.353991	0.385937	0.365219	0.343489	0.341474	0.367109	0.363147	0.363459	0.375869	0.374211	0.378701	0.378395	0.336523	0.346347	0.343536	0.352119	0.343783	0.358546	0.355555	0.351564	0.337022	0.362207	0.343997	0.343452	0.354964	0.359269	0.359849	0.362304	0.33766	0.345726	0.374876	0.330561
Cardinal.Shirley	0.383282	0.416386	0.368285	0.387732	0.371367	0.378527	0.36232	0.387775	0.380087	0.397897	0.358167	0.374748	0.376155	0.359077	0.374686	0.372754	0.358072	0.380305	0.403207	0.356695	0.373046	0.377118	0.398048	0.39628	0.405935	0.40099	0.402487	0.386255	0.403147	0.349548	0.349264	0.348953	0.370773	0.373241	0.372767	0.367057	0.354099	0.346454	0.373108	0.365782	0.368042	0.367045	0.370781	0.380542	0.373275	0.354095	0.36541	0.386261	0.356328
Love_s_Cruelty.Shirley	0.354208	0.421622	0.356344	0.376838	0.350013	0.359819	0.365087	0.399048	0.390424	0.405398	0.341521	0.346339	0.344785	0.350435	0.376246	0.355235	0.348345	0.364093	0.406418	0.354029	0.350715	0.34656	0.379654	0.379605	0.378675	0.398507	0.382603	0.379734	0.393515	0.329772	0.338127	0.329099	0.350783	0.339207	0.350498	0.343827	0.344696	0.329774	0.347127	0.336088	0.336619	0.342375	0.368697	0.361282	0.37039	0.333245	0.343583	0.391169	0.324536
Traitor.Shirley	0.36589	0.411822	0.370258	0.372645	0.362514	0.363765	0.357484	0.389617	0.379928	0.393981	0.346941	0.367001	0.360667	0.351355	0.366624	0.367397	0.348817	0.355644	0.394457	0.350598	0.36389	0.36703	0.380615	0.378028	0.38829	0.39791	0.388944	0.385276	0.39051	0.35052	0.348496	0.344452	0.359531	0.359871	0.367192	0.361537	0.352272	0.33624	0.370518	0.363243	0.362689	0.355796	0.359756	0.367734	0.370232	0.332232	0.349838	0.383352	0.329594
Antonie.Sidney__Mary	0.439315	0.388837	0.44778	0.407615	0.429342	0.422644	0.405145	0.417901	0.41106	0.40467	0.431161	0.45011	0.443794	0.430471	0.407528	0.444027	0.428451	0.418579	0.378067	0.419144	0.441755	0.449494	0.437191	0.421942	0.461846	0.426858	0.438019	0.439011	0.418443	0.438681	0.439597	0.44122	0.443758	0.455637	0.454845	0.462968	0.426202	0.432334	0.470375	0.458463	0.45255	0.453698	0.433996	0.456661	0.444747	0.441784	0.436889	0.438824	0.432164
Aglaura.Suckling	0.370101	0.408174	0.35974	0.383383	0.366122	0.372363	0.362362	0.387495	0.38823	0.389098	0.361692	0.375888	0.36595	0.360692	0.358925	0.367648	0.362869	0.37598	0.384071	0.359599	0.369468	0.363779	0.375611	0.375335	0.395916	0.385919	0.395416	0.373516	0.38017	0.337027	0.343599	0.345069	0.353159	0.359447	0.357881	0.359877	0.348285	0.338867	0.371056	0.354588	0.354197	0.362152	0.377157	0.378346	0.382714	0.364719	0.364332	0.396596	0.354813
Atheist.Tourneur	0.373541	0.413731	0.37518	0.389147	0.365958	0.375631	0.359518	0.386385	0.382337	0.392242	0.362632	0.374448	0.365852	0.362952	0.368043	0.370694	0.353712	0.36818	0.391214	0.371992	0.363914	0.36885	0.393202	0.388283	0.395989	0.405078	0.403718	0.395412	0.394962	0.370819	0.369584	0.370938	0.380941	0.374532	0.386057	0.381065	0.373724	0.358984	0.39302	0.377362	0.371822	0.37709	0.372194	0.378631	0.378655	0.356514	0.35959	0.389742	0.353036
Devil_s_Law_Case.Webster	0.364128	0.420476	0.347035	0.38736	0.347432	0.36512	0.363773	0.382792	0.378238	0.390467	0.350473	0.354253	0.348834	0.34126	0.366762	0.34908	0.348342	0.373245	0.40805	0.370379	0.350909	0.344704	0.379162	0.383737	0.385803	0.384511	0.389868	0.389661	0.407285	0.347394	0.351834	0.35161	0.365576	0.355579	0.368878	0.353043	0.35777	0.348229	0.362659	0.342845	0.340814	0.362831	0.377748	0.367875	0.367623	0.350045	0.355538	0.39098	0.341499
Duchess_of_Malfi.Webster	0.357236	0.412001	0.357264	0.381076	0.350998	0.359741	0.348826	0.377781	0.376131	0.387064	0.345999	0.354135	0.349296	0.342487	0.360764	0.354407	0.342673	0.356707	0.39342	0.361536	0.347049	0.34118	0.366614	0.361354	0.381264	0.370846	0.384463	0.378646	0.389652	0.344594	0.346827	0.343073	0.356912	0.35693	0.363608	0.358459	0.353363	0.341165	0.365822	0.343781	0.347724	0.356468	0.369463	0.364432	0.370175	0.342698	0.348938	0.38575	0.334732
White_Devil.Webster	0.363462	0.418662	0.366922	0.385369	0.355032	0.362613	0.352756	0.384079	0.379659	0.394181	0.34682	0.361922	0.354956	0.345079	0.366655	0.359237	0.348247	0.359768	0.403973	0.370043	0.349844	0.337367	0.36648	0.367954	0.382605	0.368948	0.392927	0.383826	0.393188	0.354237	0.358663	0.349264	0.364372	0.362665	0.371672	0.366724	0.364407	0.348572	0.376398	0.356601	0.352641	0.363607	0.374348	0.369206	0.370602	0.340734	0.355034	0.389317	0.33773
Tancred.Wilmot	0.42126	0.381559	0.433962	0.387921	0.411577	0.402731	0.3924	0.41541	0.401813	0.410003	0.407986	0.425412	0.424284	0.414313	0.403251	0.426587	0.409199	0.392648	0.371998	0.399809	0.421142	0.43721	0.426449	0.406477	0.438869	0.424763	0.416267	0.438504	0.394811	0.424169	0.423589	0.430244	0.428599	0.432339	0.442387	0.445573	0.417693	0.415438	0.451207	0.449167	0.438152	0.432211	0.410461	0.438415	0.431833	0.409543	0.411819	0.420966	0.402629
Cobbler_s_Prophecy.Wilson	0.36786	0.422091	0.388641	0.397614	0.380181	0.369314	0.382386	0.410056	0.402784	0.406918	0.369404	0.374622	0.371152	0.381032	0.388758	0.380353	0.38401	0.36577	0.402909	0.395876	0.375397	0.375448	0.385496	0.38107	0.389422	0.403748	0.386822	0.389825	0.391008	0.367325	0.373842	0.367273	0.373215	0.378564	0.381744	0.383172	0.368479	0.367535	0.384447	0.385444	0.3787	0.372426	0.402557	0.397072	0.402696	0.380471	0.378474	0.415644	0.366122
Three_Ladies_of_London.Wilson	0.360084	0.443201	0.37309	0.411448	0.377698	0.373032	0.405794	0.429893	0.42462	0.42798	0.376037	0.36219	0.359305	0.382919	0.408428	0.369175	0.386015	0.391572	0.420104	0.409696	0.378323	0.367658	0.395824	0.396888	0.379501	0.421887	0.373761	0.39974	0.412279	0.368245	0.377676	0.373107	0.382615	0.368535	0.376935	0.377828	0.380747	0.372164	0.375537	0.365705	0.361813	0.375487	0.424747	0.405551	0.414179	0.393293	0.390193	0.435582	0.36129
Three_Lords_and_Three_Ladies.Wilson	0.368625	0.420715	0.369647	0.404067	0.375956	0.368211	0.389619	0.410904	0.406936	0.403223	0.373175	0.371602	0.370048	0.377776	0.38974	0.370565	0.383238	0.387086	0.404937	0.398875	0.381892	0.374754	0.392878	0.38612	0.385041	0.408814	0.389385	0.386967	0.402974	0.366959	0.370432	0.365795	0.380784	0.374821	0.374513	0.374869	0.368687	0.367827	0.372503	0.373931	0.368482	0.380146	0.408119	0.394786	0.399599	0.386046	0.386822	0.415303	0.368511
<SamplesNames>
Knight_of_the_Burning_Pestle.Beaumont	Virtuous_Octavia.Brandon__Samuel	Jovial_Crew.Brome	Mariam.Carey	All_Fools.Chapman	Blind_Beggar_of_Alexandria.Chapman	Bussy_d_Ambois.Chapman	Byron_s_Conspiracy.Chapman	Byron_s_Tragedy.Chapman	Caesar_and_Pompey.Chapman	Gentleman_Usher.Chapman	Humorous_Day_s_Mirth.Chapman	May_Day.Chapman	Monsieur_d_Olive.Chapman	Revenge_of_Bussy.Chapman	Sir_Giles_Goosecap.Chapman	Widow_s_Tears.Chapman	Hoffman.Chettle	Cleopatra.Daniel	Unfortunate_Lover.Davenant	Isle_of_Gulls.Day	Honest_Whore_Part_2.Dekker	If_it_be_not_good.Dekker	Old_Fortunatus.Dekker	Shoemaker_s_Holiday.Dekker	Whore_of_Babylon.Dekker	Damon_and_Pythias.Edwards__Richard	Bonduca.Fletcher	Faithful_Shepherdess.Fletcher	Humorous_Lieutenant.Fletcher	Island_Princess.Fletcher	Loyal_Subject.Fletcher	Mad_Lover.Fletcher	Monsieur_Thomas.Fletcher	Pilgrim.Fletcher	The_Chances.Fletcher	Valentinian.Fletcher	Wife_for_a_Month.Fletcher	Wild_Goose_Chase.Fletcher	Wit_Without_Money.Fletcher	Woman_s_Prize.Fletcher	Women_Pleased.Fletcher	Broken_Heart.Ford	Fancies.Ford	Lady_s_Trial.Ford	Love_s_Sacrifice.Ford	Lover_s_Melancholy.Ford	Perkin_Warbeck.Ford	Tis_Pity.Ford	Amurath.Goffe
<EndOfFile>
[truncated: 119 more columns]
