# Supplementary material for: A Novel Clustering Methodology Based on Modularity Optimisation for Detecting Authorship Affinities in Shakespearean Era Plays
Source: PLoS One. 2016 Aug 29;11(8):e0157988. doi: 10.1371/journal.pone.0157988 (PMC5003342; doi:10.1371/journal.pone.0157988)
Supplement: S2 Table — (XLSX) [file pone.0157988.s002.xlsx]

## Sheet: S3-confusion_matrix_K2
id	authors	Number of plays	Cluster 1	Cluster 2	Cluster 3	Cluster 4	Cluster 5	Cluster 6	Cluster 7	Cluster 8	Cluster 9	Cluster 10	Cluster 11	Cluster 12	Cluster 13	Cluster 14	Cluster 15	Cluster 16	Cluster 17	Cluster 18
1	Shakespeare	28	0	0	0	1	20	0	0	0	0	6	0	0	0	0	1	0	0	0
2	Middleton	18	0	0	0	0	0	0	0	0	0	0	0	10	8	0	0	0	0	0
3	Jonson	17	0	0	0	0	0	0	0	3	0	0	0	0	0	0	14	0	0	0
4	Fletcher	15	14	1	0	0	0	0	0	0	0	0	0	0	0	0	0	0	0	0
5	Chapman	13	0	0	0	0	0	0	0	0	0	0	2	0	0	0	0	0	6	5
6	Lyly	8	0	0	0	1	0	0	1	0	0	0	0	0	0	0	0	6	0	0
7	Ford	7	0	0	0	0	0	5	2	0	0	0	0	0	0	0	0	0	0	0
8	Dekker	5	0	0	5	0	0	0	0	0	0	0	0	0	0	0	0	0	0	0
9	Heywood	5	0	0	0	1	0	0	0	0	1	1	0	1	0	0	0	0	1	0
10	Marlowe	5	0	0	0	0	0	0	0	0	2	2	0	1	0	0	0	0	0	0
11	Peele	5	0	1	0	1	0	0	0	0	2	1	0	0	0	0	0	0	0	0
12	Greene	4	0	0	0	0	0	0	0	0	0	4	0	0	0	0	0	0	0	0
13	Shirley	3	0	0	0	0	0	0	3	0	0	0	0	0	0	0	0	0	0	0
14	Webster	3	0	0	0	0	0	0	0	0	0	0	0	0	0	3	0	0	0	0
15	Wilson	3	0	1	0	2	0	0	0	0	0	0	0	0	0	0	0	0	0	0
16	Haughton	2	0	0	0	1	0	0	1	0	0	0	0	0	0	0	0	0	0	0
17	Kyd	2	0	0	0	0	0	0	0	1	0	1	0	0	0	0	0	0	0	0
18	Marston	2	0	0	0	0	0	0	1	0	0	0	0	0	0	0	0	0	0	1
19	Massinger	2	0	0	0	0	0	0	1	1	0	0	0	0	0	0	0	0	0	0
20	Rowley	2	0	0	0	0	0	0	1	0	0	0	0	1	0	0	0	0	0	0
21	Beaumont	1	0	0	0	1	0	0	0	0	0	0	0	0	0	0	0	0	0	0
22	Samuel	1	0	0	0	0	0	0	0	1	0	0	0	0	0	0	0	0	0	0
23	Brome	1	0	0	0	0	0	0	0	0	0	0	0	1	0	0	0	0	0	0
24	Carey	1	0	0	0	0	0	0	1	0	0	0	0	0	0	0	0	0	0	0
25	Chettle	1	0	0	0	0	0	0	0	0	0	1	0	0	0	0	0	0	0	0
26	Daniel	1	0	0	0	0	0	0	0	1	0	0	0	0	0	0	0	0	0	0
27	Davenant	1	0	0	0	0	0	0	1	0	0	0	0	0	0	0	0	0	0	0
28	Day	1	0	0	0	0	0	0	0	0	0	0	0	0	1	0	0	0	0	0
29	Edwards__Richard	1	0	0	0	0	1	0	0	0	0	0	0	0	0	0	0	0	0	0
30	Goffe	1	0	0	0	0	0	0	0	0	0	0	0	0	0	0	0	0	0	1
31	Greville	1	0	0	0	0	0	0	0	1	0	0	0	0	0	0	0	0	0	0
32	Lodge	1	0	0	0	0	0	0	0	0	0	1	0	0	0	0	0	0	0	0
33	Marmion	1	0	0	0	0	0	0	0	0	0	0	0	1	0	0	0	0	0	0
34	Nashe	1	0	0	0	0	1	0	0	0	0	0	0	0	0	0	0	0	0	0
35	Porter	1	0	0	0	1	0	0	0	0	0	0	0	0	0	0	0	0	0	0
36	Sidney	1	0	0	0	0	0	0	0	1	0	0	0	0	0	0	0	0	0	0
37	Suckling	1	1	0	0	0	0	0	0	0	0	0	0	0	0	0	0	0	0	0
38	Tourneur	1	0	0	0	0	1	0	0	0	0	0	0	0	0	0	0	0	0	0
39	Wilmot	1	0	0	0	0	0	0	0	1	0	0	0	0	0	0	0	0	0	0
	Total	168	15	3	5	9	23	5	12	10	5	17	2	15	9	3	15	6	7	7
