# Supplementary material for: A Novel Clustering Methodology Based on Modularity Optimisation for Detecting Authorship Affinities in Shakespearean Era Plays
Source: PLoS One. 2016 Aug 29;11(8):e0157988. doi: 10.1371/journal.pone.0157988 (PMC5003342; doi:10.1371/journal.pone.0157988)
Supplement: S3 Table — (XLSX) [file pone.0157988.s003.xlsx]

## Sheet: Clusters
Cluster 1	Cluster 2	Cluster 3	Cluster 4	Cluster 5	Cluster 6	Cluster 7	Cluster 8	Cluster 9	Cluster 10	Cluster 11	Cluster 12	Cluster 13	Cluster 14	Cluster 15	Cluster 16	Cluster 17	Cluster 18
Bonduca.Fletcher	Faithful_Shepherdess.Fletcher	Honest_Whore_Part_2.Dekker	Knight_of_the_Burning_Pestle.Beaumont	Damon_and_Pythias.Edwards__Richard	Broken_Heart.Ford	Mariam.Carey	Virtuous_Octavia.Brandon__Samuel	Four_Prentices.Heywood	Hoffman.Chettle	All_Fools.Chapman	Jovial_Crew.Brome	Isle_of_Gulls.Day	Devil_s_Law_Case.Webster	Alchemist.Jonson	Campaspe.Lyly	Blind_Beggar_of_Alexandria.Chapman	Bussy_d_Ambois.Chapman
Humorous_Lieutenant.Fletcher	Arraignment_of_Paris.Peele	If_it_be_not_good.Dekker	Englishmen_for_my_Money.Haughton	Summer_s_Last_Will_and_Testament.Nashe	Fancies.Ford	Unfortunate_Lover.Davenant	Cleopatra.Daniel	Tamburlaine_Part_1.Marlowe	Alphonsus.Greene	May_Day.Chapman	Woman_Killed_with_Kindness.Heywood	Five_Gallants.Middleton	Duchess_of_Malfi.Webster	Bartholomew_Fair.Jonson	Endimion.Lyly	Gentleman_Usher.Chapman	Byron_s_Conspiracy.Chapman
Island_Princess.Fletcher	Cobbler_s_Prophecy.Wilson	Old_Fortunatus.Dekker	Wise_Woman.Heywood	All_s_Well.Shakespeare	Lady_s_Trial.Ford	Love_s_Sacrifice.Ford	Mustapha.Greville__Fulke	Tamburlaine_Part_2.Marlowe	Friar_Bacon.Greene		Jew_of_Malta.Marlowe	Mad_World.Middleton	White_Devil.Webster	Case_is_Altered.Jonson	Gallathea.Lyly	Humorous_Day_s_Mirth.Chapman	Byron_s_Tragedy.Chapman
Loyal_Subject.Fletcher		Shoemaker_s_Holiday.Dekker	Mother_Bombie.Lyly	Antony_and_Cleopatra.Shakespeare	Lover_s_Melancholy.Ford	Tis_Pity.Ford	Catiline.Jonson	Battle_of_Alcazar.Peele	James_IV.Greene		Antiquary.Marmion	Michaelmas_Term.Middleton		Cynthia_s_Revels.Jonson	Love_s_Metamorphosis.Lyly	Monsieur_d_Olive.Chapman	Caesar_and_Pompey.Chapman
Mad_Lover.Fletcher		Whore_of_Babylon.Dekker	Old_Wives_Tale.Peele	As_You_Like_It.Shakespeare	Perkin_Warbeck.Ford	Devil_and_his_Dame.Haughton	Sad_Shepherd.Jonson	King_David_and_Fair_Bathsheba.Peele	Orlando_Furioso.Greene		Chaste_Maid_in_Cheapside.Middleton	Phoenix.Middleton		Devil_is_an_Ass.Jonson	Midas.Lyly	Sir_Giles_Goosecap.Chapman	Revenge_of_Bussy.Chapman
Monsieur_Thomas.Fletcher			Two_Angry_Women_of_Abington.Porter__Henry	Comedy_of_Errors.Shakespeare		Woman_in_the_Moon.Lyly	Sejanus.Jonson		Rape_of_Lucrece.Heywood		Game_at_Chess.Middleton	Puritan.Middleton		Epicoene.Jonson	Sapho_and_Phao.Lyly	Widow_s_Tears.Chapman	Amurath.Goffe
Pilgrim.Fletcher			Taming_of_the_Shrew.Shakespeare	Coriolanus.Shakespeare		Antonio_s_Revenge.Marston	Cornelia.Kyd		Spanish_Tragedy_no_foreign.Kyd		Hengist.Middleton	Revenger_s_Tragedy.Middleton		Every_Man_in_his_Humour.Jonson		If_you_know_not.Heywood	Sophonisba.Marston
The_Chances.Fletcher			Three_Ladies_of_London.Wilson	Cymbeline.Shakespeare		Unnatural_Combat_.Massinger	Roman_Actor_.Massinger		Wounds_of_Civil_War.Lodge		More_Dissemblers.Middleton	Trick_to_Catch_the_Old_One.Middleton		Every_Man_out_of_his_Humour.Jonson
Valentinian.Fletcher			Three_Lords_and_Three_Ladies.Wilson	Hamlet.Shakespeare		All_s_Lost_by_Lust.Rowley	Antonie.Sidney__Mary		Edward_II.Marlowe		Nice_Valour.Middleton	Yorkshire_Tragedy.Middleton		Magnetic_Lady.Jonson
Wife_for_a_Month.Fletcher				Julius_Caesar.Shakespeare		Cardinal.Shirley	Tancred.Wilmot		Massacre_at_Paris.Marlowe		No_Wit.Middleton			New_Inn.Jonson
Wild_Goose_Chase.Fletcher				King_Lear_1608.Shakespeare		Love_s_Cruelty.Shirley			Edward_I.Peele		Second_Maiden_s_Tragedy.Middleton			Poetaster.Jonson
Wit_Without_Money.Fletcher				Love_s_Labours_Lost.Shakespeare		Traitor.Shirley			Henry_IV_Part_1.Shakespeare		Widow.Middleton			Staple_of_News.Jonson
Woman_s_Prize.Fletcher				Merchant_of_Venice.Shakespeare					Henry_IV_Part_2.Shakespeare		Witch_validated.Middleton			Tale_of__a_Tub.Jonson
Women_Pleased.Fletcher				Midsummer_Night_s_Dream.Shakespeare					Henry_V.Shakespeare		Women_Beware_Women.Middleton			Volpone.Jonson
Aglaura.Suckling				Much_Ado_about_Nothing.Shakespeare					King_John.Shakespeare		New_Wonder.Rowley			Merry_Wives.Shakespeare
				Othello.Shakespeare					Richard_II.Shakespeare
				Romeo_and_Juliet.Shakespeare					Richard_III.Shakespeare
				Tempest.Shakespeare
				Troilus_and_Cressida.Shakespeare
				Twelfth_Night.Shakespeare
				Two_Gentlemen_of_Verona.Shakespeare
				Winter_s_Tale.Shakespeare
				Atheist.Tourneur

## Sheet: All plays
Id	Label	Author	Genre	Cluster label
1	Knight_of_the_Burning_Pestle.Beaumont	Beaumont	Comedy	4
2	Virtuous_Octavia.Brandon__Samuel	Brandon__Samuel	Tragedy	8
3	Jovial_Crew.Brome	Brome	Comedy	12
4	Mariam.Carey	Carey	Tragedy	7
5	All_Fools.Chapman	Chapman	Comedy	11
6	Blind_Beggar_of_Alexandria.Chapman	Chapman	Comedy	17
7	Bussy_d_Ambois.Chapman	Chapman	Tragedy	18
8	Byron_s_Conspiracy.Chapman	Chapman	Tragedy	18
9	Byron_s_Tragedy.Chapman	Chapman	Tragedy	18
10	Caesar_and_Pompey.Chapman	Chapman	History	18
11	Gentleman_Usher.Chapman	Chapman	Comedy	17
12	Humorous_Day_s_Mirth.Chapman	Chapman	Comedy	17
13	May_Day.Chapman	Chapman	Comedy	11
14	Monsieur_d_Olive.Chapman	Chapman	Comedy	17
15	Revenge_of_Bussy.Chapman	Chapman	Tragedy	18
16	Sir_Giles_Goosecap.Chapman	Chapman	Comedy	17
17	Widow_s_Tears.Chapman	Chapman	Comedy	17
18	Hoffman.Chettle	Chettle	Tragedy	10
19	Cleopatra.Daniel	Daniel	Tragedy	8
20	Unfortunate_Lover.Davenant	Davenant	Tragedy	7
21	Isle_of_Gulls.Day	Day	Comedy	13
22	Honest_Whore_Part_2.Dekker	Dekker	Comedy	3
23	If_it_be_not_good.Dekker	Dekker	Comedy	3
24	Old_Fortunatus.Dekker	Dekker	Comedy	3
25	Shoemaker_s_Holiday.Dekker	Dekker	Comedy	3
26	Whore_of_Babylon.Dekker	Dekker	History	3
27	Damon_and_Pythias.Edwards__Richard	Edwards__Richard	unknown	5
28	Bonduca.Fletcher	Fletcher	Tragedy	1
29	Faithful_Shepherdess.Fletcher	Fletcher	Pastoral	2
30	Humorous_Lieutenant.Fletcher	Fletcher	Tragicomedy	1
31	Island_Princess.Fletcher	Fletcher	Tragicomedy	1
32	Loyal_Subject.Fletcher	Fletcher	Tragicomedy	1
33	Mad_Lover.Fletcher	Fletcher	Tragicomedy	1
34	Monsieur_Thomas.Fletcher	Fletcher	Comedy	1
35	Pilgrim.Fletcher	Fletcher	Comedy	1
36	The_Chances.Fletcher	Fletcher	Comedy	1
37	Valentinian.Fletcher	Fletcher	Tragedy	1
38	Wife_for_a_Month.Fletcher	Fletcher	Tragicomedy	1
39	Wild_Goose_Chase.Fletcher	Fletcher	Comedy	1
40	Wit_Without_Money.Fletcher	Fletcher	Comedy	1
41	Woman_s_Prize.Fletcher	Fletcher	Comedy	1
42	Women_Pleased.Fletcher	Fletcher	Tragicomedy	1
43	Broken_Heart.Ford	Ford	Tragedy	6
44	Fancies.Ford	Ford	Comedy	6
45	Lady_s_Trial.Ford	Ford	Comedy	6
46	Love_s_Sacrifice.Ford	Ford	Tragedy	7
47	Lover_s_Melancholy.Ford	Ford	Tragicomedy	6
48	Perkin_Warbeck.Ford	Ford	History	6
49	Tis_Pity.Ford	Ford	Tragedy	7
50	Amurath.Goffe	Goffe	Tragedy	18
51	Alphonsus.Greene	Greene	Romance	10
52	Friar_Bacon.Greene	Greene	Comedy	10
53	James_IV.Greene	Greene	History	10
54	Orlando_Furioso.Greene	Greene	Comedy	10
55	Mustapha.Greville__Fulke	Greville__Fulke	Tragedy	8
56	Devil_and_his_Dame.Haughton	Haughton	Comedy	7
57	Englishmen_for_my_Money.Haughton	Haughton	Comedy	4
58	Four_Prentices.Heywood	Heywood	Romance	9
59	If_you_know_not.Heywood	Heywood	History	17
60	Rape_of_Lucrece.Heywood	Heywood	Tragedy	10
61	Wise_Woman.Heywood	Heywood	Comedy	4
62	Woman_Killed_with_Kindness.Heywood	Heywood	Tragedy	12
63	Alchemist.Jonson	Jonson	Comedy	15
64	Bartholomew_Fair.Jonson	Jonson	Comedy	15
65	Case_is_Altered.Jonson	Jonson	Comedy	15
66	Catiline.Jonson	Jonson	Tragedy	8
67	Cynthia_s_Revels.Jonson	Jonson	Comedy	15
68	Devil_is_an_Ass.Jonson	Jonson	Comedy	15
69	Epicoene.Jonson	Jonson	Comedy	15
70	Every_Man_in_his_Humour.Jonson	Jonson	Comedy	15
71	Every_Man_out_of_his_Humour.Jonson	Jonson	Comedy	15
72	Magnetic_Lady.Jonson	Jonson	Comedy	15
73	New_Inn.Jonson	Jonson	Comedy	15
74	Poetaster.Jonson	Jonson	Comedy	15
75	Sad_Shepherd.Jonson	Jonson	Pastoral	8
76	Sejanus.Jonson	Jonson	Tragedy	8
77	Staple_of_News.Jonson	Jonson	Comedy	15
78	Tale_of__a_Tub.Jonson	Jonson	Comedy	15
79	Volpone.Jonson	Jonson	Comedy	15
80	Cornelia.Kyd	Kyd	Tragedy	8
81	Spanish_Tragedy_no_foreign.Kyd	Kyd	Tragedy	10
82	Wounds_of_Civil_War.Lodge	Lodge	History	10
83	Campaspe.Lyly	Lyly	Comedy	16
84	Endimion.Lyly	Lyly	Comedy	16
85	Gallathea.Lyly	Lyly	Comedy	16
86	Love_s_Metamorphosis.Lyly	Lyly	Pastoral	16
87	Midas.Lyly	Lyly	Comedy	16
88	Mother_Bombie.Lyly	Lyly	Comedy	4
89	Sapho_and_Phao.Lyly	Lyly	Comedy	16
90	Woman_in_the_Moon.Lyly	Lyly	Comedy	7
91	Edward_II.Marlowe	Marlowe	History	10
92	Jew_of_Malta.Marlowe	Marlowe	Tragedy	12
93	Massacre_at_Paris.Marlowe	Marlowe	History	10
94	Tamburlaine_Part_1.Marlowe	Marlowe	Romance	9
95	Tamburlaine_Part_2.Marlowe	Marlowe	Romance	9
96	Antiquary.Marmion	Marmion	Comedy	12
97	Antonio_s_Revenge.Marston	Marston	Tragedy	7
98	Sophonisba.Marston	Marston	Tragedy	18
99	Roman_Actor_.Massinger	Massinger	Tragedy	8
100	Unnatural_Combat_.Massinger	Massinger	Tragedy	7
101	Chaste_Maid_in_Cheapside.Middleton	Middleton	Comedy	12
102	Five_Gallants.Middleton	Middleton	Comedy	13
103	Game_at_Chess.Middleton	Middleton	History	12
104	Hengist.Middleton	Middleton	Tragedy	12
105	Mad_World.Middleton	Middleton	Comedy	13
106	Michaelmas_Term.Middleton	Middleton	Comedy	13
107	More_Dissemblers.Middleton	Middleton	Comedy	12
108	Nice_Valour.Middleton	Middleton	Comedy	12
109	No_Wit.Middleton	Middleton	Comedy	12
110	Phoenix.Middleton	Middleton	Comedy	13
111	Puritan.Middleton	Middleton	Comedy	13
112	Revenger_s_Tragedy.Middleton	Middleton	tragedy	13
113	Second_Maiden_s_Tragedy.Middleton	Middleton	Tragedy	12
114	Trick_to_Catch_the_Old_One.Middleton	Middleton	Comedy	13
115	Widow.Middleton	Middleton	Comedy	12
116	Witch_validated.Middleton	Middleton	Tragicomedy	12
117	Women_Beware_Women.Middleton	Middleton	Tragedy	12
118	Yorkshire_Tragedy.Middleton	Middleton	tragedy	13
119	Summer_s_Last_Will_and_Testament.Nashe	Nashe	Comedy	5
120	Arraignment_of_Paris.Peele	Peele	Pastoral	2
121	Battle_of_Alcazar.Peele	Peele	History	9
122	Edward_I.Peele	Peele	History	10
123	King_David_and_Fair_Bathsheba.Peele	Peele	History	9
124	Old_Wives_Tale.Peele	Peele	Comedy	4
125	Two_Angry_Women_of_Abington.Porter__Henry	Porter__Henry	Comedy	4
126	All_s_Lost_by_Lust.Rowley	Rowley	Tragedy	7
127	New_Wonder.Rowley	Rowley	Comedy	12
128	All_s_Well.Shakespeare	Shakespeare	Comedy	5
129	Antony_and_Cleopatra.Shakespeare	Shakespeare	Tragedy	5
130	As_You_Like_It.Shakespeare	Shakespeare	Comedy	5
131	Comedy_of_Errors.Shakespeare	Shakespeare	Comedy	5
132	Coriolanus.Shakespeare	Shakespeare	Tragedy	5
133	Cymbeline.Shakespeare	Shakespeare	Tragedy	5
134	Hamlet.Shakespeare	Shakespeare	Tragedy	5
135	Henry_IV_Part_1.Shakespeare	Shakespeare	History	10
136	Henry_IV_Part_2.Shakespeare	Shakespeare	History	10
137	Henry_V.Shakespeare	Shakespeare	History	10
138	Julius_Caesar.Shakespeare	Shakespeare	Tragedy	5
139	King_John.Shakespeare	Shakespeare	History	10
140	King_Lear_1608.Shakespeare	Shakespeare	Tragedy	5
141	Love_s_Labours_Lost.Shakespeare	Shakespeare	Comedy	5
142	Merchant_of_Venice.Shakespeare	Shakespeare	Comedy	5
143	Merry_Wives.Shakespeare	Shakespeare	Comedy	15
144	Midsummer_Night_s_Dream.Shakespeare	Shakespeare	Comedy	5
145	Much_Ado_about_Nothing.Shakespeare	Shakespeare	Comedy	5
146	Othello.Shakespeare	Shakespeare	tragedy	5
147	Richard_II.Shakespeare	Shakespeare	History	10
148	Richard_III.Shakespeare	Shakespeare	History	10
149	Romeo_and_Juliet.Shakespeare	Shakespeare	Tragedy	5
150	Taming_of_the_Shrew.Shakespeare	Shakespeare	Comedy	4
151	Tempest.Shakespeare	Shakespeare	Comedy	5
152	Troilus_and_Cressida.Shakespeare	Shakespeare	Tragedy	5
153	Twelfth_Night.Shakespeare	Shakespeare	Comedy	5
154	Two_Gentlemen_of_Verona.Shakespeare	Shakespeare	Comedy	5
155	Winter_s_Tale.Shakespeare	Shakespeare	Tragicomedy	5
156	Cardinal.Shirley	Shirley	Tragedy	7
157	Love_s_Cruelty.Shirley	Shirley	Tragedy	7
158	Traitor.Shirley	Shirley	Tragedy	7
159	Antonie.Sidney__Mary	Sidney__Mary	Tragedy	8
160	Aglaura.Suckling	Suckling	Tragedy	1
161	Atheist.Tourneur	Tourneur	Tragedy	5
162	Devil_s_Law_Case.Webster	Webster	Tragicomedy	14
163	Duchess_of_Malfi.Webster	Webster	Tragedy	14
164	White_Devil.Webster	Webster	Tragedy	14
165	Tancred.Wilmot	Wilmot	Tragedy	8
166	Cobbler_s_Prophecy.Wilson	Wilson	Comedy	2
167	Three_Ladies_of_London.Wilson	Wilson	Comedy	4
168	Three_Lords_and_Three_Ladies.Wilson	Wilson	Comedy	4
